# Supplementary material for: Coping strategies adapted by Ghanaians during the COVID-19 crisis and lockdown: A population-based study
Source: PLoS One. 2021 Jun 28;16(6):e0253800. doi: 10.1371/journal.pone.0253800 (PMC8238213; doi:10.1371/journal.pone.0253800)
Supplement: S1 Dataset — (XLSX) [file pone.0253800.s002.xlsx]

## Sheet: Data
snumber	participate	residence	sex	age_range	relStatus	noChild	education	employment	economicCat	covidInfection	noHHInfected	somoneInfected	someoneDied	concernHealth	preexistCondition	concernSupportFamily	difficutSwitchMedia	betterWorseLife	countryControl	watchingTv	timeInternet	socialMediaTime	workingHome	householdChore	doingSports	talkingPhone	praying	resting	sleeping	copingWell
1737	first time	Rural	Female	45-54	Not in relationship	1-3	Doctorate/PhD	Government work	Higher middle income	No	No	No	No	Moderately concerned	No	Not sure	Easy	About the same	Very well controlled	Same as before	Same as before	Same as before	Same as before	Same as before	Same as before	Same as before	Same as before	Same as before	Same as before	Well or better
1741	first time	Urban	Female	45-54	Not in relationship	1-3	Doctorate/PhD	Government work	Low income	No	No	No	No	Moderately concerned	No	Yes	Very easy	Better	Very well controlled	More than before	Less than before	Less than before	Same as before	Same as before	More than before	More than before	Same as before	More than before	Same as before	Well or better
4411	first time	Urban	Female	55-64	Not in relationship	1-3	Masters	Non-government work	Lower Middle income	No	No	No	No	Extremely concerned	Yes	Yes	Neither easy nor difficult	Worse	Not very well controlled	Same as before	More than before	More than before	More than before	More than before	Same as before	More than before	More than before	More than before	More than before	Well or better
4417	first time	Urban	Female	35-44	Not in relationship	0	Bachelor	Non-government work	Lower Middle income	No	No	Yes	No	Extremely concerned	No	No	Neither easy nor difficult	Worse	Not very well controlled	Same as before	Same as before	Same as before	More than before	Same as before	Same as before	Same as before	Same as before	More than before	Same as before	Well or better
7301	first time	Urban	Male	45-54	In relationship	1-3	Doctorate/PhD	Government work	Lower Middle income	No	No	No	No	Moderately concerned	No	Yes	Difficult	Worse	Not very well controlled	Less than before	More than before	Same as before	More than before	More than before	Less than before	More than before	Less than before	Less than before	Less than before	Neutral
7304	first time	Urban	Female	55-64	In relationship	1-3	Masters	Government work	Higher middle income	No	No	No	No	Extremely concerned	Not sure	No	Very easy	About the same	Not very well controlled	More than before	Same as before	Same as before	More than before	Same as before	Same as before	Same as before	Same as before	Same as before	Same as before	Well or better
7307	first time	Urban	Male	25-34	In relationship	1-3	Bachelor	Government work	Lower Middle income	No	No	No	No	Somewhat concerned		Yes	Easy	Worse	Somewhat controlled	More than before	Same as before	Same as before	More than before	More than before	Same as before	Same as before	More than before	More than before	More than before	Well or better
7332	first time	Urban	Female	35-44	In relationship	1-3	Bachelor	Government work	Lower Middle income	No	No	No	No	Extremely concerned	No	Yes	Difficult	Worse	Somewhat controlled	Less than before	More than before	More than before	Less than before	Less than before	Same as before	More than before	More than before	Less than before	Less than before	Not well or worse
7361	first time	Urban	Male	45-54	In relationship	1-3	Masters	Government work	Lower Middle income	No	No	No	No	Extremely concerned	No	Yes	Difficult	About the same	Not well controlled at all	More than before	More than before	More than before	More than before	Same as before	Prefer not to say/missing data	More than before	More than before	More than before	Less than before	Not well or worse
7364	first time	Urban	Male	45-54	In relationship	1-3	Masters	Government work	Lower Middle income	Not sure	Not sure	Not sure	Not sure	Extremely concerned	No	Yes	Very easy	About the same	Not very well controlled	More than before	Less than before	Same as before	More than before	Same as before	Less than before	Same as before	Less than before	More than before	Same as before	Well or better
7391	first time	Rural	Female	45-54	In relationship	4+	Masters	Government work	Lower Middle income	Not sure	No	No	No	Extremely concerned	No	Yes	Neither easy nor difficult	About the same	Not very well controlled	Same as before	Same as before	Same as before		Same as before	Prefer not to say/missing data	Same as before	Same as before	Same as before	Same as before	Neutral
7407	first time	Urban	Male	35-44	In relationship	1-3	Masters	Government work	Higher middle income	No	Not sure	Not sure	No	Extremely concerned	No	Yes	Easy	About the same	Somewhat controlled	More than before	More than before	More than before	More than before	Same as before	Same as before	More than before	More than before	More than before	Same as before	Well or better
7418	first time	Rural	Male	35-44	Not in relationship	0	Masters	Government work	Higher middle income	Not sure	Not sure	Yes	No	Extremely concerned	No	Yes	Easy	Worse	Not very well controlled	Less than before	More than before	More than before	More than before	Same as before	Less than before	More than before	Less than before	Less than before	Less than before	Neutral
7417	first time		Female	25-34	Not in relationship	0	Post-secondary	Government work	Lower Middle income	Not sure	No	No	No	Extremely concerned	No	Yes	Very difficult	Worse	Not well controlled at all	More than before	More than before	More than before	Prefer not to say/missing data	Same as before	Prefer not to say/missing data	More than before	Prefer not to say/missing data	More than before	Less than before	Not well or worse
7447	first time	Urban	Female	25-34	In relationship	1-3	Bachelor	Government work	Lower Middle income	No	No	No	No	Extremely concerned	No	No	Neither easy nor difficult	Worse	Not very well controlled	Same as before	Same as before	Same as before	More than before	Same as before	Same as before	Same as before	Same as before	Same as before	Less than before	Neutral
7664	first time	Urban	Female	35-44	In relationship	1-3	Doctorate/PhD	Government work	Lower Middle income	No	No	No	No	Extremely concerned	Yes	Yes	Easy	About the same	Somewhat controlled	Same as before	Same as before	Less than before	Same as before	Same as before	Same as before	Same as before	Same as before	Same as before	Same as before	Well or better
7667	first time	Rural	Male	35-44	In relationship	1-3	Post-secondary	Government work	Lower Middle income	No	No	No	No	Extremely concerned	No	Yes	Easy	Worse	Somewhat controlled	More than before	More than before	More than before	More than before	Less than before	More than before	Less than before	More than before	Less than before	More than before	Neutral
7666	first time	Urban	Female	25-34	In relationship	0	Post-secondary	Government work	Lower Middle income	No	No	No	No	Extremely concerned	No	Yes	Neither easy nor difficult	Worse	Somewhat controlled	Same as before	Same as before	More than before	Same as before	More than before	Same as before	Less than before	More than before	Same as before	Less than before	Neutral
7673	first time	Urban	Female	25-34	In relationship	1-3	Bachelor	Government work	Higher middle income	No	No	No	No	Extremely concerned	No	No	Very difficult	About the same	Somewhat controlled	Less than before	Same as before	Less than before	Same as before	Same as before	Same as before	Same as before	Same as before	Less than before	Less than before	Well or better
7671	first time	Urban	Female	25-34	Not in relationship	0	Post-secondary	Government work	Lower Middle income	Not sure	No	Yes	No	Extremely concerned	No	Yes	Neither easy nor difficult	About the same	Neutral	Same as before	Less than before	Same as before	Same as before	Same as before	Same as before	Less than before	Same as before	Less than before	Less than before	Neutral
7677	first time	Urban	Male	35-44	In relationship	1-3	Masters	Government work	Lower Middle income	No	No	No	No	Extremely concerned	No	Yes	Easy	Worse	Not very well controlled	More than before	Same as before	Same as before	More than before	Same as before	More than before	Same as before	More than before	More than before	More than before	Well or better
7679	first time	Urban	Female	25-34	Not in relationship	0	Post-secondary	Government work	Lower Middle income	No	No	Yes	No	Extremely concerned	No	Yes	Neither easy nor difficult	About the same	Neutral	Less than before	Same as before	Less than before	Less than before	More than before	More than before	More than before	More than before	Less than before	Same as before	Neutral
7675	first time	Urban	Male	35-44	In relationship	1-3	Masters	Government work	Higher middle income	Not sure	Not sure		Not sure	Extremely concerned	Yes	No	Very easy	About the same	Not well controlled at all	Same as before	Same as before	Same as before	More than before	Same as before	Less than before	Same as before	Prefer not to say/missing data	Same as before	Same as before	Well or better
7687	first time	Urban	Male	25-34	Not in relationship	0	Bachelor	Government work	Lower Middle income	Not sure	No	No	No	Slightly concerned	Not sure	Yes	Very easy	About the same	Neutral	Same as before	Same as before	Same as before	Same as before	Same as before	Same as before	Same as before	Same as before	Same as before	Same as before	Well or better
7678	first time	Rural	Female	25-34	In relationship	1-3	Post-secondary	Government work	Lower Middle income	No	No	No	No	Extremely concerned	Not sure	Yes	Neither easy nor difficult	Worse	Not very well controlled	More than before	Less than before	Same as before	More than before	Same as before	More than before	Same as before	Same as before	More than before	More than before	Neutral
7684	first time	Rural	Male	35-44	In relationship	1-3	Post-secondary	Government work	Lower Middle income	Yes	Not sure	Yes	No	Extremely concerned	No	Yes	Very easy	Much worse	Very well controlled	Same as before	More than before	More than before	More than before	Same as before	Same as before	More than before	Same as before	More than before	Same as before	Neutral
7735	first time		Male	55-64	In relationship	4+	Secondary or lower	Non-government work	Lower Middle income	No	No	Not sure	Not sure	Extremely concerned	No	Yes	Difficult	Worse	Somewhat controlled	Less than before	Same as before	Less than before	Same as before	Same as before	More than before	Same as before	Same as before	Less than before	Less than before	Not well or worse
7692	first time	Urban	Female	25-34	In relationship	1-3	Post-secondary	Government work	Lower Middle income	No	No	Not sure	No	Extremely concerned	No	Not sure	Difficult	Worse	Neutral	Same as before	More than before	More than before	More than before	More than before	Less than before	More than before	Less than before	Prefer not to say/missing data	Prefer not to say/missing data	Not well or worse
7683			Male	25-34			Post-secondary	Unemployed	Lower Middle income	No	No	No	No	Extremely concerned	No	No	Very easy	About the same	Neutral	Prefer not to say/missing data	Same as before	Same as before	Prefer not to say/missing data	Prefer not to say/missing data		Same as before		Same as before	Same as before	Well or better
7691	first time	Urban	Male	35-44	In relationship	1-3	Doctorate/PhD	Government work	High income	No	No	No	No	Moderately concerned	No	No	Very easy	About the same	Not well controlled at all	Same as before	Same as before	More than before	Same as before	Same as before	Same as before	Less than before	Less than before	Less than before	Less than before
7695	first time	Rural	Male	25-34	In relationship	1-3	Bachelor	Government work	Lower Middle income	Not sure	No	No	No	Moderately concerned	No	Yes	Neither easy nor difficult	About the same	Very well controlled	Same as before	Same as before	Same as before	Prefer not to say/missing data	Same as before	Same as before	More than before	Same as before	Same as before	Same as before	Well or better
7697	first time	Urban	Male	35-44	In relationship	1-3	Doctorate/PhD	Government work	Higher middle income	No	No	No	No	Extremely concerned	No	Yes	Very easy	Worse	Somewhat controlled	More than before	More than before	More than before	More than before	More than before	Same as before	More than before	More than before	More than before	More than before	Well or better
7712	first time	Rural	Male	35-44	Not in relationship	0	Bachelor	Government work	Lower Middle income	No	No	No	No	Extremely concerned	No	Yes	Very difficult	Much worse	Not well controlled at all	Less than before	Less than before	Less than before	Less than before	Less than before	Less than before	Less than before	Same as before	Less than before	Less than before	Not well or worse
7699	first time	Urban	Female	25-34	Not in relationship	0	Bachelor	Government work	Higher middle income	No	No	No	No	Extremely concerned	No	Yes	Neither easy nor difficult	Worse	Not very well controlled	Same as before	More than before	Same as before	Less than before	Same as before	Same as before	Less than before	More than before	Same as before	Same as before	Well or better
7700	first time	Urban	Female	55-64	In relationship	1-3	Masters	Government work	Higher middle income	No	No	No	No	Extremely concerned	No	Not sure	Easy	About the same	Very well controlled	Less than before	Less than before	Same as before	More than before	Same as before	Same as before	More than before	More than before	Same as before	More than before	Well or better
7701	first time	Urban	Female	25-34	In relationship		Post-secondary	Government work	Lower Middle income	No	No	No	No	Extremely concerned	No	Yes	Neither easy nor difficult	Better	Not very well controlled	Same as before	More than before	More than before	Same as before	More than before	More than before	More than before	More than before	Less than before	Same as before	Neutral
7704	first time	Urban	Female	25-34	Not in relationship	0	Masters	Unemployed	Lower Middle income	No	No	No	No	Extremely concerned	No	Yes	Easy	Worse	Not very well controlled	More than before	More than before	More than before	Less than before	More than before	Less than before	Same as before	Same as before	More than before	More than before	Neutral
7698	first time	Urban	Male	35-44	In relationship	1-3	Doctorate/PhD	Government work	Lower Middle income	No	No	No	No	Extremely concerned	No	Yes	Easy	Worse	Somewhat controlled	Less than before	Less than before	Less than before	Less than before	Less than before	More than before	More than before	More than before	Less than before	Less than before	Well or better
7702	first time	Urban	Male	35-44	In relationship	1-3	Masters	Government work	Lower Middle income	No		No	No	Extremely concerned	No	Yes	Easy	About the same	Neutral	Same as before	Same as before	Same as before	Same as before	Same as before	Prefer not to say/missing data	Same as before	Same as before	Less than before	Same as before	Neutral
7708	first time	Urban	Female	25-34	In relationship	1-3	Post-secondary	Government work	Lower Middle income	No	No	No	No	Extremely concerned	No	Yes	Very difficult	Worse	Not well controlled at all	More than before	More than before	Same as before	Less than before	Same as before	Prefer not to say/missing data	More than before	More than before	Less than before	Less than before	Neutral
7709	first time	Urban	Female	25-34	In relationship	1-3	Post-secondary	Unemployed	Low income	No	No	No	No	Extremely concerned	No	Yes	Neither easy nor difficult	About the same	Not very well controlled	Less than before	Less than before	More than before	More than before	More than before	Less than before	More than before	More than before	Same as before	More than before	Neutral
7703	first time	Urban	Female	25-34	In relationship	1-3	Post-secondary	Government work	Higher middle income	No	No	No	No	Extremely concerned	No	Yes	Very easy	Much better	Not well controlled at all	More than before	Same as before	More than before	Same as before	Same as before	Less than before	More than before	More than before	Same as before	Same as before	Well or better
7710	first time	Urban	Male	25-34	Not in relationship	0	Bachelor	Government work	Lower Middle income	No	No	No	No	Extremely concerned	No	Yes	Easy	Worse	Somewhat controlled	More than before		More than before	More than before	More than before	More than before	More than before	More than before	More than before	More than before	Neutral
7706	first time	Rural	Male	25-34	Not in relationship	0	Bachelor	Government work	Lower Middle income	No	No	Yes	No	Extremely concerned	No	Yes	Very easy	About the same	Neutral	Less than before	More than before	Same as before	Same as before	Same as before	Less than before	More than before	More than before	More than before	Less than before	Neutral
7717	first time	Urban	Female	35-44	In relationship	1-3	Post-secondary	Government work	Lower Middle income	No	Not sure	Not sure	No	Extremely concerned	No	Yes	Difficult	Much worse	Not very well controlled	Same as before	Less than before	Less than before	Less than before	Prefer not to say/missing data	Prefer not to say/missing data	Less than before	More than before	Less than before	Less than before	Neutral
7723	first time	Urban	Female	25-34	Not in relationship	0	Bachelor	Government work	Higher middle income	No	No	No	No	Extremely concerned	No	Yes	Neither easy nor difficult	Worse	Not very well controlled	Same as before	Same as before	Same as before	Same as before	Same as before	Same as before	Same as before	Same as before	Same as before	Same as before	Neutral
7726	first time	Urban	Female	35-44	In relationship	1-3	Doctorate/PhD	Government work	Higher middle income	No	No	Yes	Yes	Moderately concerned	No	No	Very easy	Worse	Somewhat controlled	Same as before	More than before	Same as before	More than before	More than before	Less than before	Same as before	Same as before	Same as before	Same as before	Well or better
7727	first time	Urban	Female	25-34	Not in relationship	0	Post-secondary	Government work	Lower Middle income	No	No	No	No	Extremely concerned	No	No	Difficult	Worse	Not very well controlled	Same as before	Same as before	Same as before	Less than before	Same as before	Less than before	More than before	Same as before	Same as before	Same as before	Neutral
7728	first time	Urban	Female	25-34	Not in relationship	0	Post-secondary	Government work	Higher middle income	No	No	No	No	Extremely concerned	No	Yes	Neither easy nor difficult	About the same	Not very well controlled	Same as before	Same as before	Same as before	Prefer not to say/missing data	Same as before	Less than before	More than before	Same as before	Same as before	Same as before	Neutral
7731	first time	Urban	Male	35-44	In relationship	1-3	Doctorate/PhD	Government work	Higher middle income	No	No	No	No	Moderately concerned	No	Yes	Difficult	About the same	Somewhat controlled	More than before	Same as before	More than before	More than before	Same as before	Same as before	More than before	Same as before	Same as before	Same as before	Well or better
7742	first time								Low income	No	No	No	No	Extremely concerned	No	Yes	Neither easy nor difficult	About the same	Neutral	Same as before	Same as before	Same as before	Same as before	Same as before	Same as before	Same as before		Less than before	Less than before	Neutral
7741	first time	Urban	Male	25-34	In relationship	1-3	Bachelor	Government work	Lower Middle income	Not sure	Not sure	Yes	No	Extremely concerned	Yes	Yes	Easy	Worse	Not very well controlled	Same as before	More than before	Same as before	Less than before	Same as before	Less than before	Same as before	Same as before	Same as before	Same as before	Neutral
7740	first time		Female			0		Unemployed	Low income	No	Not sure	Not sure	Not sure	Extremely concerned	No	Not sure	Neither easy nor difficult	Much worse	Neutral	More than before	More than before	More than before	Less than before	More than before	Less than before	More than before	Less than before	More than before	More than before	Not well or worse
7745	first time	Urban	Male	25-34	Not in relationship	0	Bachelor	Unemployed	Low income	No	No	No	No	Extremely concerned	No	Yes	Neither easy nor difficult	About the same	Somewhat controlled	Less than before	Same as before	Less than before	Less than before	Same as before	Same as before	More than before	More than before	More than before	Same as before	Neutral
7747	first time	Urban	Male	25-34	Not in relationship	0	Post-secondary	Government work	Lower Middle income	No	No	No	No	Extremely concerned	Yes	Yes	Neither easy nor difficult	About the same	Neutral	Less than before	More than before	Less than before	Same as before	Same as before	Less than before	More than before	Same as before	More than before	Same as before	Neutral
7765	first time	Urban	Female	55-64	In relationship	4+	Post-secondary	Government work	Lower Middle income	No	No	No	No	Extremely concerned	Yes	Yes	Neither easy nor difficult	Much worse	Very well controlled	More than before	More than before	Same as before	More than before	More than before	Same as before	More than before	Less than before	Less than before	Less than before	Not well or worse
7756	first time	Urban	Male	45-54	In relationship	1-3	Masters	Government work	Lower Middle income	No	No	Yes	Yes	Extremely concerned	No	Yes	Very difficult	Much worse	Not well controlled at all	Same as before	More than before	More than before	Less than before	Less than before	Less than before	Same as before	More than before	Same as before	Less than before	Neutral
7757	first time	Rural	Male	35-44	In relationship	1-3	Bachelor	Government work	Lower Middle income	No	No	No	No	Extremely concerned	No	Yes	Easy	About the same	Not very well controlled	Same as before	Same as before	Same as before	Same as before	Same as before	Same as before	Same as before	Same as before	Same as before	Same as before	Well or better
7759	first time	Urban	Female	35-44	In relationship	1-3	Post-secondary	Government work	Lower Middle income	Not sure	Not sure	Not sure	Not sure	Extremely concerned	Yes	Yes	Very difficult	Much worse	Not well controlled at all	Same as before	Less than before	Same as before	Same as before	Same as before	Same as before	Same as before	Same as before	Same as before	Same as before	Not well or worse
7760	first time		Female	25-34	In relationship	1-3	Bachelor	Government work	Lower Middle income	No	Not sure	Yes	Not sure	Extremely concerned	Not sure	Yes	Easy	About the same	Neutral	More than before	Same as before	Same as before	More than before	More than before	Same as before	Same as before	Prefer not to say/missing data	Less than before	Less than before	Not well or worse
7758	first time	Rural	Male	25-34	Not in relationship	0	Masters	Government work	Lower Middle income	No	Yes	No	No	Moderately concerned	No	Yes	Very easy	About the same	Neutral	Same as before	Same as before	Same as before	Same as before	Same as before	Same as before	Same as before	Same as before	More than before	More than before	Neutral
7762	first time	Urban	Female	35-44	In relationship	1-3	Doctorate/PhD	Government work	Higher middle income	Not sure	No	Yes	Not sure	Moderately concerned	Yes	Yes	Neither easy nor difficult	Much worse	Neutral	Less than before	More than before	Same as before	More than before	More than before	Less than before	Same as before	Less than before	Less than before	Less than before	Not well or worse
7766	first time	Urban	Female	18-24	Not in relationship	0	Secondary or lower	Unemployed	Higher middle income	No	No	No	No	Moderately concerned	No	No	Easy	About the same	Somewhat controlled	Same as before	Less than before	Less than before	Prefer not to say/missing data	Prefer not to say/missing data	Less than before	Less than before	Less than before	More than before	More than before	Well or better
7767	first time	Urban	Male	55-64	In relationship	1-3	Secondary or lower	Government work	Lower Middle income	No	No	Yes	No	Extremely concerned	Not sure	Yes	Neither easy nor difficult	Worse	Not very well controlled	Same as before	Same as before	Same as before	Prefer not to say/missing data	Less than before	Prefer not to say/missing data	Same as before	More than before	Same as before	Less than before	Not well or worse
7769	first time	Urban	Male	25-34	Not in relationship	1-3	Bachelor	Government work	Lower Middle income	No	No	No	No	Extremely concerned	No	Yes	Neither easy nor difficult	Worse	Not very well controlled	Same as before	Same as before	Same as before	Same as before	Same as before	Same as before	Same as before	Same as before	Same as before	Same as before	Not well or worse
7768	first time	Urban	Male	25-34	In relationship	1-3	Bachelor	Non-government work	Low income	No	No	No	No	Extremely concerned	No	Yes	Very difficult	Worse	Not very well controlled	Same as before	Same as before	Same as before	Same as before	Same as before	Same as before	Same as before	Same as before	Same as before	Same as before	Neutral
7773	first time	Rural	Female	25-34	In relationship	1-3	Post-secondary	Government work	Lower Middle income	No	Not sure	No	No	Extremely concerned	No	Yes	Easy	About the same	Not very well controlled	More than before	More than before	More than before	Prefer not to say/missing data	More than before	Same as before	Same as before	More than before	Less than before	Less than before	Neutral
7775	first time	Urban	Female	25-34	In relationship	0	Masters	Unemployed	Lower Middle income	No	No	No	No	Extremely concerned	No	Yes	Neither easy nor difficult	About the same	Somewhat controlled	More than before	Same as before	Same as before	Prefer not to say/missing data	Same as before	Same as before	Same as before	Same as before	Same as before	Same as before	Well or better
7782	first time	Rural	Male	25-34	In relationship	1-3	Post-secondary	Government work	Lower Middle income	No	No	Yes	No	Extremely concerned	No	Yes	Very difficult	Much worse	Not well controlled at all	More than before	Less than before	Less than before	Less than before	Less than before	More than before	Less than before	Less than before	Less than before	Less than before	Not well or worse
7779	first time	Rural	Female	25-34	Not in relationship	0	Post-secondary	Government work	Lower Middle income	No	No	No	No	Extremely concerned	No	Yes	Very difficult	About the same	Not very well controlled	More than before	Same as before	Same as before	Prefer not to say/missing data	Same as before	Same as before	Same as before	More than before	More than before	More than before	Well or better
7781	first time	Urban	Female	18-24	Not in relationship	0	Bachelor	Unemployed	Lower Middle income	No	No	No	No	Extremely concerned	No	Yes	Neither easy nor difficult	Worse	Very well controlled	Less than before	Less than before	Less than before	Less than before	Less than before	Same as before	Same as before	Less than before	Same as before	Same as before	Well or better
7792	first time	Rural	Male	25-34	In relationship	1-3	Post-secondary	Government work	Lower Middle income	No	No	No	No	Extremely concerned	No	Yes	Neither easy nor difficult	Worse	Neutral	Less than before	Same as before	Less than before	Less than before	Less than before	Prefer not to say/missing data	Same as before	More than before	Less than before	Same as before	Well or better
7801	first time	Urban	Male	35-44	In relationship	1-3	Masters	Government work	Higher middle income	No	No	No	No	Extremely concerned	No	Yes	Very difficult	Worse	Somewhat controlled	Same as before	Same as before	More than before	Less than before	More than before	Same as before	More than before	Same as before	More than before	More than before	Not well or worse
7811	first time	Urban	Male	35-44	In relationship	1-3	Bachelor	Government work	Low income	No	No	No	No	Extremely concerned	Not sure	Yes	Very easy	About the same	Somewhat controlled	Less than before	Same as before	Same as before	Prefer not to say/missing data	Less than before	Less than before	Same as before	Prefer not to say/missing data	Less than before	Less than before	Not well or worse
7807	first time	Urban	Female	35-44	In relationship	1-3	Doctorate/PhD	Government work	Higher middle income	No	No	No	No	Extremely concerned	No	Not sure	Very difficult	Worse	Not very well controlled	Less than before	More than before	More than before	Prefer not to say/missing data	Prefer not to say/missing data	Less than before	Prefer not to say/missing data	Same as before	More than before	Same as before	Well or better
7809	first time	Rural	Male	25-34	In relationship	1-3	Post-secondary	Government work	Lower Middle income	No	No	No	No	Extremely concerned	No	Yes	Easy	About the same	Not very well controlled	Same as before	Same as before	Same as before	Same as before	Same as before	Same as before	More than before	Same as before	Less than before	Less than before	Well or better
7834	first time	Urban	Female	35-44	In relationship	1-3	Masters	Government work	Higher middle income	No	No	No	No	Extremely concerned	No	Yes	Very difficult	Worse	Not well controlled at all	Same as before	More than before	More than before	Prefer not to say/missing data	More than before	Same as before	More than before	More than before	More than before	More than before	Neutral
7816	first time		Male	35-44	In relationship	4+	Doctorate/PhD	Government work	Lower Middle income	No	No	No	No	Extremely concerned	Yes	No	Very difficult	Worse	Not very well controlled	Same as before	Less than before	Same as before	More than before	Same as before	Same as before	More than before	More than before	More than before	More than before	Neutral
7836	first time	Urban	Male	35-44	In relationship	1-3	Bachelor	Government work	Low income	Yes	No	No	No	Extremely concerned	No	Yes	Very easy	About the same	Very well controlled	Same as before	Same as before	More than before	Same as before	Same as before	More than before		Less than before	More than before	More than before	Well or better
7843	first time	Urban	Male	35-44	In relationship	1-3	Masters	Government work	Lower Middle income	Not sure	No	No	No	Extremely concerned	No	Yes	Difficult	Worse	Neutral	More than before	Same as before	More than before	Less than before	More than before	Same as before	More than before	More than before	Less than before	Less than before	Well or better
7846	first time	Urban	Male	35-44	In relationship	1-3	Bachelor	Government work	Lower Middle income	No	No	No	No	Extremely concerned	No	Yes	Very easy	About the same	Somewhat controlled	Same as before	More than before	More than before	Same as before	Same as before	Same as before	Same as before	Same as before	Same as before	Same as before	Well or better
7879	first time	Urban	Female	35-44	In relationship	1-3	Bachelor	Government work	Lower Middle income	No	No	Yes	No	Extremely concerned	No	Yes	Easy	Worse	Somewhat controlled	Less than before	Less than before	Less than before	Less than before	More than before	More than before	Less than before	More than before	Less than before	Less than before	Well or better
7869	first time	Urban	Female	25-34	Not in relationship	0	Bachelor	Government work	Lower Middle income	No	No	Yes	No	Extremely concerned	No	Yes	Difficult	About the same	Not very well controlled	More than before	More than before	More than before	Less than before	Same as before	Less than before	More than before	More than before	More than before	Same as before	Not well or worse
7906	first time	Urban	Male	35-44	In relationship	1-3	Doctorate/PhD	Government work	Higher middle income	No	No	No	No	Extremely concerned	No	Yes	Difficult	Worse	Somewhat controlled	Less than before	More than before	More than before	Less than before	More than before	Less than before	More than before	Same as before	More than before	More than before	Not well or worse
7931	first time	Urban	Female	25-34	Not in relationship	0	Post-secondary	Government work	Lower Middle income	No	No	No	No	Extremely concerned	No	Yes	Easy	About the same	Somewhat controlled	Same as before	Same as before	Same as before	Same as before	More than before	Less than before	More than before	Same as before	Same as before	Same as before	Neutral
7934	first time	Rural	Male	35-44	In relationship	1-3	Post-secondary	Government work	Lower Middle income	No	No	No	No	Extremely concerned	Not sure	Yes	Difficult	Worse	Somewhat controlled	Same as before	Same as before	Less than before	Same as before	Less than before	Same as before	Same as before	Same as before	Same as before	Same as before	Neutral
7937	first time	Rural	Male	25-34	In relationship	0	Post-secondary	Government work	Lower Middle income	No	No	No	No	Extremely concerned	No	Yes	Difficult	About the same	Not very well controlled	Less than before	Less than before	Less than before	Same as before	Same as before	Same as before	More than before	More than before	Same as before	Same as before	Not well or worse
7935	first time	Rural	Male	25-34	In relationship	0	Bachelor	Government work	Higher middle income	No	No	No	No	Extremely concerned	No	Yes	Easy	Better	Very well controlled	More than before	More than before	Less than before	Less than before	More than before	Less than before	More than before	More than before	Same as before	Same as before	Well or better
7936	first time	Urban	Female	25-34	In relationship	0	Post-secondary	Unemployed	Low income	Not sure	Not sure	Not sure	Not sure	Moderately concerned	No	Yes	Neither easy nor difficult	About the same	Somewhat controlled	Same as before	Same as before	Same as before	Same as before	More than before	Same as before	Same as before	Same as before	Same as before	Same as before	Well or better
7940	first time	Urban	Female	25-34	In relationship	1-3	Bachelor	Government work	Higher middle income	No	No	No	No	Extremely concerned	Yes	Yes	Neither easy nor difficult	About the same	Neutral	More than before	Same as before	Same as before	Same as before	More than before	Same as before	More than before	Same as before	More than before	More than before	Not well or worse
7943	first time	Urban	Female	25-34	Not in relationship	0	Bachelor	Government work	Lower Middle income	No	No	Yes	No	Moderately concerned	No	Yes	Neither easy nor difficult	Worse	Somewhat controlled	More than before	More than before	More than before	Less than before	More than before	Less than before	Same as before	More than before	More than before	More than before	Neutral
7938	first time		Female	25-34	Not in relationship	0	Post-secondary	Government work	Lower Middle income	No	No	No	No	Extremely concerned	No	Yes	Neither easy nor difficult	About the same	Very well controlled	Same as before	More than before	Same as before	Same as before	Same as before	Prefer not to say/missing data	Same as before	Same as before	Same as before	Same as before	Well or better
7942	first time	Urban	Female	35-44	Not in relationship	1-3	Bachelor	Government work	Lower Middle income	Not sure	Not sure	Yes	No	Extremely concerned	Yes	Yes	Easy	Worse	Not very well controlled	Same as before	Less than before	Same as before	Same as before	More than before	Same as before	More than before	Same as before	Same as before	Same as before	Neutral
7944	first time	Urban	Female	35-44	In relationship	1-3	Bachelor	Government work	Lower Middle income	Yes	Not sure	No	No	Extremely concerned	No	Yes	Very easy	About the same	Neutral	Less than before	Less than before	Less than before	Less than before	Same as before	Less than before	Less than before	Same as before	Same as before	Same as before	Well or better
7947	first time	Rural	Male	25-34	In relationship	1-3	Post-secondary	Government work	Lower Middle income	No	No	Not sure	No	Moderately concerned	Not sure	Yes	Neither easy nor difficult	About the same	Somewhat controlled	Same as before	Same as before	Same as before	Same as before	Same as before	Same as before	Same as before	Same as before	Same as before	Same as before	Well or better
7950	first time	Urban	Female	35-44	In relationship	1-3	Bachelor	Government work	Lower Middle income	No	No	No	No	Extremely concerned	No	Yes	Easy	About the same	Not very well controlled	Same as before	More than before	Same as before	Same as before	Same as before	Same as before	Same as before	Same as before	More than before	More than before
7949	first time	Urban	Female	25-34	In relationship	1-3	Post-secondary	Government work	Higher middle income	No	No	No	No	Extremely concerned	No	Yes	Very easy	About the same	Neutral	Less than before	Same as before	Same as before	Less than before	More than before	Prefer not to say/missing data	More than before	Same as before	Less than before	Less than before	Not well or worse
7948	first time	Urban	Female	25-34	In relationship	0	Masters	Government work	Higher middle income	No	No	Yes	No	Somewhat concerned	No	No	Neither easy nor difficult	Worse	Not very well controlled	Same as before	Same as before	Same as before	More than before	Same as before	Same as before	Same as before	Same as before	More than before	Same as before	Well or better
7957	first time	Rural	Male	25-34	Not in relationship	0	Masters	Unemployed	Lower Middle income	No	No	Yes	No	Extremely concerned	No	Yes	Difficult	About the same	Not very well controlled	Prefer not to say/missing data	More than before	More than before	More than before	Same as before	Less than before	Same as before	Same as before	Same as before	Same as before	Well or better
7961	first time	Urban	Female	35-44	In relationship	1-3	Bachelor	Government work	Higher middle income	No	No	No	No	Extremely concerned	No	Yes	Difficult	About the same	Neutral	Same as before	More than before	Same as before	Same as before	Same as before	Less than before	More than before	Same as before	Same as before	Less than before	Well or better
7964	first time	Rural	Female	35-44	In relationship	1-3	Post-secondary	Government work	Lower Middle income	No	No	Yes	No	Extremely concerned	No	Yes	Neither easy nor difficult	Much better	Not well controlled at all	Same as before	Less than before	Less than before	Same as before	Less than before	Prefer not to say/missing data	Same as before	More than before	More than before	More than before	Not well or worse
8024	first time	Urban	Female	35-44	In relationship	1-3	Post-secondary	Government work	Lower Middle income	No	No	No	No	Extremely concerned	No	Yes	Neither easy nor difficult	Worse	Not very well controlled	Same as before	More than before	More than before	Same as before	Prefer not to say/missing data	Less than before	More than before	More than before	Same as before	More than before	Neutral
8042	first time	Urban	Male	25-34	Not in relationship	0	Post-secondary	Government work	Lower Middle income	Not sure	No	No	No	Moderately concerned	No	Yes	Neither easy nor difficult	About the same	Not very well controlled	Prefer not to say/missing data	Less than before	Less than before	Less than before	Less than before	Less than before	Same as before	Same as before	Same as before	Same as before	Neutral
8070	first time	Urban	Female	25-34	In relationship	0	Post-secondary	Government work	Low income	No	No	No	No	Extremely concerned	No	Yes	Neither easy nor difficult	Worse	Not well controlled at all	Same as before	Same as before	Same as before	Same as before	Same as before	Less than before	Less than before	Same as before	More than before	More than before	Well or better
8048	first time	Urban	Male	25-34	In relationship	0	Bachelor	Government work	Lower Middle income	No	No	No	No	Moderately concerned	No	Yes	Easy	About the same	Not very well controlled	Same as before	Same as before	Same as before	Less than before	Same as before	Less than before	Same as before	Same as before	Same as before	Same as before	Well or better
8068	first time	Urban	Female	55-64	In relationship	4+	Doctorate/PhD	Government work	Higher middle income	No	No	No	No	Extremely concerned	No	Yes	Neither easy nor difficult	About the same	Very well controlled	Same as before	Same as before	Same as before	More than before	Same as before	Same as before	Same as before	Same as before	More than before	Same as before	Well or better
8124	first time	Urban	Female	25-34	Not in relationship	0	Masters	Government work	Higher middle income	No	No	Yes	No	Extremely concerned	No	Yes	Very easy	Worse	Not well controlled at all	Less than before	More than before	Less than before	Less than before	More than before	Less than before	More than before	More than before	Less than before	More than before	Not well or worse
8128	first time	Urban	Male	35-44	In relationship	1-3	Doctorate/PhD	Government work	Lower Middle income	No	No	No	No	Extremely concerned	No	No	Neither easy nor difficult	About the same	Somewhat controlled	Same as before	Same as before	Same as before	More than before	Same as before	More than before	Less than before	Same as before	Same as before	Less than before	Neutral
8126	first time	Rural	Female	25-34	Not in relationship	0	Masters	Government work	Higher middle income	No	No	Yes	No	Moderately concerned	No	Yes	Neither easy nor difficult	Worse	Not well controlled at all	More than before	More than before	More than before	More than before	More than before	More than before	More than before	More than before	More than before	More than before	Well or better
8150	first time	Urban	Female	45-54	In relationship	1-3	Doctorate/PhD	Government work	Lower Middle income	No	No	Yes	Yes	Somewhat concerned	Yes	No	Difficult	About the same	Neutral	Same as before	More than before	More than before	More than before	More than before	Less than before	More than before	More than before	More than before	More than before	Neutral
8158	first time	Urban	Male	25-34	Not in relationship	0	Masters	Non-government work	Lower Middle income	No	No	No	No	Somewhat concerned	No	Yes	Very easy	Better	Not very well controlled	Same as before	Same as before	Same as before	Same as before	Same as before	Same as before	More than before	Same as before	More than before	Same as before	Well or better
8159	first time	Urban	Female	25-34	In relationship	1-3	Bachelor	Government work	Lower Middle income	Not sure	No	No	No	Extremely concerned	No	No	Difficult	About the same	Not very well controlled	Less than before	Less than before	Less than before	More than before	More than before	Less than before	Same as before	Same as before	Same as before	Same as before	Well or better
8182	first time	Urban	Female	25-34	In relationship	1-3	Post-secondary	Government work	Lower Middle income	No	No	No	No	Extremely concerned	No	Yes	Neither easy nor difficult	About the same	Neutral	Same as before	Same as before	Same as before	Prefer not to say/missing data	Same as before	Prefer not to say/missing data	More than before	More than before	Same as before	Same as before	Well or better
8187	first time	Rural	Female	35-44	Not in relationship	1-3	Post-secondary	Government work	Lower Middle income	No	No	No	No	Extremely concerned	No	Yes	Very easy	Worse	Neutral	More than before	More than before	More than before	Less than before	More than before	Less than before	More than before	More than before	More than before	More than before	Neutral
8198	first time	Urban	Male	35-44	In relationship	1-3	Masters	Non-government work	Lower Middle income	Not sure	Not sure	Yes	No	Moderately concerned	Yes	Yes	Difficult	Much worse	Neutral	Same as before	Same as before	Same as before	More than before	More than before	Same as before	More than before	Same as before	Same as before	Same as before	Neutral
8214	first time	Urban	Male	35-44	In relationship	1-3	Doctorate/PhD	Government work	Higher middle income	Not sure	Not sure	Not sure	No	Moderately concerned	No	Yes	Easy	Worse	Not very well controlled	More than before	More than before	More than before	More than before	More than before	Less than before	Same as before	Same as before	More than before	More than before	Well or better
8240	first time	Urban	Male	35-44	In relationship	0	Bachelor	Government work	Higher middle income	No	Not sure	Yes	Not sure	Moderately concerned	No	Yes	Neither easy nor difficult	About the same	Neutral	More than before	Same as before	Same as before	More than before	More than before	Less than before	More than before	Same as before	Same as before	More than before	Neutral
8239	first time	Urban	Female	25-34	Not in relationship	0	Bachelor	Unemployed	Lower Middle income	Not sure	Not sure	Not sure	No	Extremely concerned	No	Yes	Difficult	About the same	Not very well controlled	Same as before	Same as before	More than before	Less than before	Less than before	Same as before	Less than before	Less than before	More than before	More than before	Not well or worse
8242	first time	Urban	Male	35-44	In relationship	0	Masters	Non-government work	Lower Middle income	Not sure	Not sure	Not sure	No	Extremely concerned	No	Yes	Easy	About the same	Not very well controlled	Same as before	Same as before	Same as before	Same as before	Same as before	Same as before	Same as before	Same as before	Same as before	Same as before	Well or better
8264	first time	Urban	Female	45-54	In relationship	1-3	Bachelor	Unemployed	Higher middle income	No	No	No	No	Extremely concerned	Not sure	Yes	Very easy	Worse	Not very well controlled	More than before	More than before	More than before	Prefer not to say/missing data	Less than before	More than before	Same as before	Same as before	More than before	Same as before	Well or better
8260	first time	Urban	Female	35-44	In relationship	0	Post-secondary	Government work	Higher middle income	No	No	No	No	Moderately concerned	No	Yes	Neither easy nor difficult	About the same	Not very well controlled	More than before	Same as before	Same as before	More than before	Same as before	Same as before	Same as before	Same as before	More than before	More than before	Neutral
8268	first time	Urban	Female	25-34	In relationship	0	Bachelor	Government work	Lower Middle income	No	No	No	No	Extremely concerned	No	Yes	Easy	Better	Not very well controlled	Same as before	Same as before	Same as before	Same as before	More than before	Same as before	Same as before	Same as before	Same as before	Same as before	Well or better
8298	first time	Urban	Male	35-44	In relationship	1-3	Doctorate/PhD	Government work	Higher middle income	No	No	No	No	Extremely concerned	No	Yes	Easy	About the same	Somewhat controlled	Less than before	Same as before	More than before	Same as before	More than before	Same as before	More than before	More than before	Less than before	More than before	Well or better
8274	first time	Urban	Male	35-44	In relationship	1-3	Masters	Unemployed	Lower Middle income	Not sure	No	No	No	Extremely concerned	Yes	Yes	Neither easy nor difficult	Worse	Not very well controlled	More than before	More than before	More than before	Same as before	More than before	Less than before	More than before	Same as before	More than before	More than before	Neutral
8283	first time	Urban	Female	25-34	Not in relationship	0	Bachelor	Government work	Lower Middle income	No	No	No	No	Extremely concerned	No	Yes	Easy	Worse	Not very well controlled	Less than before	Less than before	More than before	Same as before	Same as before	Same as before	Same as before	Same as before	Less than before	Less than before	Not well or worse
8305	first time	Urban	Female	35-44	In relationship	1-3	Masters	Government work	Lower Middle income	No	No	No	No	Extremely concerned	No	Yes	Easy	About the same	Neutral	Prefer not to say/missing data	More than before	Same as before	More than before	More than before	Same as before	More than before	More than before	More than before	Same as before	Not well or worse
8302	first time	Urban	Female	35-44	In relationship	1-3	Masters	Government work	Lower Middle income	No	No	No	No	Extremely concerned	No	No	Very difficult	Worse	Not well controlled at all	Same as before	Same as before	Same as before	Same as before	Same as before	Same as before	More than before	Same as before	Less than before	Less than before	Neutral
8303	first time		Female	25-34	Not in relationship	0	Bachelor	Government work	Lower Middle income	Yes	Not sure	Yes	No	Extremely concerned	No	Yes	Neither easy nor difficult	Worse	Neutral	Less than before	More than before	More than before	Less than before	Less than before	Less than before	More than before	Same as before	More than before	More than before	Neutral
8306	first time	Urban	Female	25-34	Not in relationship	0	Post-secondary	Government work	Lower Middle income	No	No	Yes	No	Extremely concerned	No	Yes	Difficult	About the same	Not very well controlled	More than before	More than before	More than before	Less than before	More than before	More than before	More than before	More than before	Same as before	More than before	Not well or worse
8307	first time	Urban	Male	25-34	Not in relationship	0	Masters	Non-government work	Lower Middle income	No	No	No	No	Extremely concerned	No	Yes	Easy	Worse	Neutral	Same as before	More than before	Same as before	Same as before	Same as before	Less than before	More than before	More than before	More than before	More than before	Neutral
8309	first time	Rural	Female	45-54	In relationship	1-3	Bachelor	Non-government work	Low income	Not sure	No	Yes	Yes	Moderately concerned	Yes	Yes	Difficult	Worse	Not very well controlled	More than before	More than before	More than before	More than before	More than before	Less than before	More than before	More than before	More than before	Less than before	Not well or worse
8310	first time	Urban	Male	45-54	In relationship	1-3	Doctorate/PhD	Government work	High income	No	No	No	No	Somewhat concerned	No	No	Neither easy nor difficult	Worse	Not very well controlled	Prefer not to say/missing data	More than before	Less than before	More than before	Same as before	Less than before	Less than before	Less than before	Less than before	Same as before	Well or better
8311	first time	Urban	Female	25-34	In relationship	0	Bachelor	Unemployed	Lower Middle income	No	No	No	No	Extremely concerned	No	Yes	Very easy	About the same	Somewhat controlled	More than before	Same as before	Same as before	More than before	Same as before	Less than before	Same as before	Same as before	More than before	Same as before	Well or better
8312	first time	Urban	Male	55-64	In relationship	1-3	Doctorate/PhD	Government work	Higher middle income	No	No	No	No	Slightly concerned	No	No	Easy	About the same	Very well controlled	Same as before	Same as before	Same as before	More than before	Same as before	Same as before	More than before	Same as before	Same as before	Same as before	Well or better
8314	first time	Rural	Male	35-44	In relationship	1-3	Post-secondary	Government work	Low income	No	No	No	No	Extremely concerned	Yes	Yes	Easy	Worse	Not well controlled at all	More than before	More than before	More than before	Same as before	Same as before	Less than before	More than before	Less than before	More than before	More than before	Not well or worse
8313	first time	Urban	Female	25-34	Not in relationship	0	Post-secondary	Government work	Lower Middle income	No	No	No	No	Extremely concerned	No	Yes	Difficult	Much worse	Neutral	Less than before	More than before	More than before	More than before	More than before	Less than before	More than before	More than before	Less than before	Same as before	Not well or worse
8315	first time	Urban	Female	45-54	In relationship	1-3	Doctorate/PhD	Government work	Lower Middle income	No	No	No	No	Slightly concerned	No	No	Very easy	About the same	Somewhat controlled	Same as before	More than before	More than before	More than before	More than before	Same as before	More than before	Same as before	More than before	More than before	Well or better
8316	first time	Rural	Male	35-44	In relationship	1-3	Masters	Government work	Lower Middle income	Not sure	No	Not sure	No	Extremely concerned	No	Yes	Neither easy nor difficult	Much worse	Not well controlled at all	Same as before	Same as before	Same as before	Same as before	Same as before	Same as before	More than before	Same as before	Same as before	Same as before	Neutral
8317	first time	Urban	Female	25-34	In relationship	4+	Masters	Government work	Higher middle income	No	No	No	No	Extremely concerned	No	Yes	Very easy	Better	Very well controlled	Less than before	More than before	Same as before	More than before	More than before	Less than before	Less than before	Less than before	More than before	Same as before	Well or better
8319	first time	Urban	Male	35-44	In relationship	4+	Bachelor	Government work	Lower Middle income	No	No	No	No	Moderately concerned	No	Not sure	Neither easy nor difficult	Better	Neutral	More than before	More than before	Same as before	Less than before	Less than before	Less than before	Less than before	Less than before	Same as before	Less than before	Well or better
8320	first time	Urban	Male	35-44	In relationship	0	Doctorate/PhD	Government work	Higher middle income	No	No	Yes	No	Moderately concerned	No	Yes	Neither easy nor difficult	Better	Not very well controlled	Same as before	More than before	More than before	More than before	More than before	More than before	Same as before	More than before	More than before	More than before	Well or better
8328	first time	Urban	Female	25-34	Not in relationship	0	Bachelor	Government work	Lower Middle income	No	No	No	No	Extremely concerned	No	Yes	Easy	About the same	Somewhat controlled	Same as before	More than before	Same as before	Same as before	Same as before	More than before	More than before	More than before	More than before	Same as before	Well or better
8321	first time	Urban	Male	25-34	Not in relationship	0	Bachelor	Unemployed	Low income	No	No	No	No	Extremely concerned	No	Yes	Difficult	About the same	Not very well controlled	More than before	Same as before	Same as before	Less than before	Same as before	Less than before	Same as before	Same as before	Same as before	Same as before	Well or better
8323	first time	Urban	Female	25-34	In relationship	1-3	Masters	Government work	Lower Middle income	Yes	Yes	Yes	No	Extremely concerned	No	Yes	Neither easy nor difficult	About the same	Not very well controlled	More than before	Same as before	Same as before	Same as before	More than before	Same as before	Same as before	More than before	Same as before	Less than before	Neutral
8332	first time	Urban	Male	45-54	In relationship	1-3	Masters	Government work	Higher middle income	No	No	No	No	Extremely concerned	Yes	Yes	Easy	Worse	Not very well controlled	More than before	More than before	More than before	More than before	More than before	Less than before	More than before	More than before	More than before	More than before	Well or better
8331	first time	Rural	Male	25-34	In relationship	1-3	Post-secondary	Government work	Lower Middle income	No	No	No	No	Moderately concerned	No	Yes	Easy	About the same	Somewhat controlled	Less than before	More than before	More than before	Same as before	Same as before	Less than before	More than before	Less than before	More than before	More than before	Well or better
8333	first time	Urban	Female	35-44	In relationship	1-3	Doctorate/PhD	Government work	High income	No	No	No	No	Extremely concerned	No	Not sure	Easy	About the same	Neutral	Same as before	Same as before	Same as before	More than before	Same as before	Same as before	Same as before	Same as before	Same as before	Same as before	Well or better
8337	first time	Rural	Female	25-34	Not in relationship	0	Bachelor	Government work	Higher middle income	No	No	No	No	Extremely concerned	No	Yes	Very difficult	Worse	Somewhat controlled	More than before	More than before	More than before	Less than before	Less than before	Same as before	More than before	More than before	More than before	Less than before	Not well or worse
8339	first time	Urban	Male	45-54	In relationship	4+	Masters	Government work	Higher middle income	No	No	Not sure	Not sure	Extremely concerned	No	Yes	Neither easy nor difficult	About the same	Neutral	Same as before	More than before	More than before	More than before	More than before	Same as before	More than before	More than before	More than before	Same as before	Well or better
8336	first time	Urban	Male	35-44	In relationship	1-3	Doctorate/PhD	Government work	Higher middle income	No	No	No	No	Extremely concerned	Not sure	Yes	Neither easy nor difficult	Worse	Not very well controlled	More than before	Same as before	Same as before	More than before	More than before	More than before	More than before	Same as before	More than before	More than before	Neutral
8342	first time	Urban	Male	35-44	In relationship	4+	Masters	Government work	Lower Middle income	No	No	No	No	Extremely concerned	No	Yes	Very easy	About the same	Not very well controlled	Same as before	Same as before	More than before	More than before	More than before	Same as before	Same as before	Less than before	Less than before	Same as before	Neutral
8343	first time	Urban	Female	35-44	In relationship	1-3	Masters	Government work	Low income	No	No	No	No	Extremely concerned	No	Yes	Very easy	Worse	Somewhat controlled	Same as before	Less than before	Less than before	Same as before	Same as before	More than before	Same as before	More than before	Same as before	Same as before	Well or better
8341	first time	Urban	Female	25-34	Not in relationship	0	Masters	Unemployed	Lower Middle income	No	No	No	No	Extremely concerned	Yes	No	Difficult	About the same	Neutral	Less than before	More than before	More than before	More than before	More than before	Same as before	More than before	Same as before	More than before	More than before	Neutral
8340	first time	Urban	Female	35-44	In relationship	1-3	Doctorate/PhD	Government work	High income	No	No	No	No	Extremely concerned	No	Yes	Easy	Better	Somewhat controlled	Less than before	More than before	Same as before	More than before	Same as before	Less than before	Same as before	Same as before	Same as before	Same as before	Well or better
8344	first time	Urban	Female	45-54	In relationship	1-3	Masters	Government work	Higher middle income	No	No	No	No	Extremely concerned	Yes	Yes	Neither easy nor difficult	About the same	Somewhat controlled	Same as before	Same as before	Same as before	Same as before	Same as before	Same as before	More than before	More than before	Same as before	Same as before	Well or better
8361	first time	Urban	Male	35-44	In relationship	1-3	Bachelor	Government work	Lower Middle income	No	No	Yes	No	Moderately concerned	No	No	Easy	About the same	Somewhat controlled	Same as before	Same as before	Same as before	Same as before	Same as before	Same as before	Same as before	Same as before	Same as before	Same as before	Well or better
8347	first time	Urban	Male	25-34	In relationship	0	Masters	Government work	Lower Middle income	No	No	No	No	Moderately concerned	No	Yes	Very easy	About the same	Not very well controlled	Same as before	Same as before	Same as before	Same as before	Same as before	Same as before	More than before	Same as before	More than before	Same as before	Neutral
8378	first time	Urban	Female	35-44	In relationship	1-3	Bachelor	Government work	Lower Middle income	No	No	No	No	Extremely concerned	No	Yes	Neither easy nor difficult	About the same	Somewhat controlled	Less than before	Less than before	Less than before	Less than before	More than before	Less than before	Less than before	Same as before	Less than before	Less than before	Well or better
8346	first time	Urban	Female	35-44	In relationship	0	Doctorate/PhD	Government work	Higher middle income	No	No	No	No	Extremely concerned	Not sure	Yes	Easy	Worse	Somewhat controlled	Same as before	Same as before	Same as before	More than before	Same as before	Same as before	Same as before	Same as before	Same as before	Same as before	Well or better
8345	first time	Urban	Male	55-64	In relationship	1-3	Masters	Government work	Lower Middle income	No	No	No	No	Extremely concerned	No	Yes	Easy	About the same	Somewhat controlled	Prefer not to say/missing data	More than before	More than before	Prefer not to say/missing data	Prefer not to say/missing data	Prefer not to say/missing data	More than before	Same as before	Same as before	Same as before	Well or better
8370	first time	Urban	Male	45-54	In relationship	1-3	Masters	Government work	Higher middle income	No	No	No	No	Extremely concerned	No	Yes	Difficult	Worse	Not very well controlled	Less than before	More than before	More than before	More than before	More than before	Same as before	More than before	More than before	More than before	More than before	Not well or worse
8348	first time	Urban	Female	65+	In relationship	1-3	Doctorate/PhD	Government work	Higher middle income	No	No	No	No	Extremely concerned	No	Yes	Very easy	About the same	Somewhat controlled	Same as before	Same as before	Same as before	More than before	More than before	Same as before	Same as before	More than before	More than before	Same as before	Well or better
8359	first time	Rural	Female	35-44	Not in relationship	0	Secondary or lower	Non-government work	Low income	No	No	No	No	Extremely concerned	No	Not sure	Neither easy nor difficult	About the same	Somewhat controlled	Same as before	More than before	More than before	Less than before	More than before	Less than before	More than before	More than before	More than before	More than before	Neutral
8349	first time	Urban	Male	25-34	Not in relationship	0	Bachelor	Non-government work	Lower Middle income	No	No	Yes	No	Moderately concerned	No	Yes	Neither easy nor difficult	About the same	Not very well controlled	Same as before	Same as before	More than before	Same as before	Less than before	Less than before	Same as before	Same as before	Same as before	Same as before	Well or better
8356	first time	Urban	Male	45-54	In relationship	1-3	Bachelor	Non-government work	Higher middle income	No	No	No	No	Extremely concerned	No	Yes	Difficult	Worse	Somewhat controlled	Same as before	More than before	More than before	More than before	More than before	More than before	More than before	More than before	More than before		Not well or worse
8351	first time	Urban	Female	25-34	Not in relationship	0	Bachelor	Government work	Lower Middle income	No	No	No	No	Extremely concerned	No	Yes	Neither easy nor difficult	About the same	Somewhat controlled	Same as before	Same as before	Less than before	Less than before	Same as before	Less than before	Same as before	Less than before	Less than before	Less than before	Well or better
8362	first time	Urban	Female	35-44	In relationship	1-3	Post-secondary	Government work	Lower Middle income	No	No	No	No	Extremely concerned	No	Yes	Difficult	Worse	Somewhat controlled	More than before	More than before	More than before	More than before	Same as before	More than before	More than before	More than before	Same as before	Same as before	Well or better
8354	first time	Urban	Male	35-44	In relationship	4+	Bachelor	Non-government work	Low income	No	No	No	No	Extremely concerned	No	Yes	Very difficult	Worse	Not very well controlled	Less than before	Less than before	Less than before	Less than before	Less than before	More than before	Less than before	Less than before	Less than before	Less than before	Not well or worse
8363	first time	Urban	Male		Not in relationship	0	Masters	Government work	Lower Middle income	No	No	No	No	Extremely concerned	No	Yes	Difficult	Worse	Somewhat controlled	More than before	More than before	Same as before	Less than before	More than before	Same as before	More than before	Same as before	More than before	Same as before	Well or better
8352	first time	Urban	Male	45-54	In relationship	1-3	Masters	Government work	Higher middle income	No	No	No	No	Extremely concerned	Yes	Yes	Neither easy nor difficult	About the same	Somewhat controlled	Same as before	More than before	More than before	More than before	More than before	Same as before	Same as before	Same as before	More than before	More than before	Well or better
8355	first time	Urban	Female	25-34	Not in relationship	0	Bachelor	Unemployed	Low income	No	No	No	No	Extremely concerned	No	Yes	Difficult	Better	Not well controlled at all	Less than before	Same as before	Same as before	Less than before	Less than before	Less than before	More than before	Less than before	More than before	Less than before	Neutral
8397	first time	Urban	Male	35-44	Not in relationship	0	Masters	Government work	Lower Middle income	No	No	No	No	Extremely concerned	Not sure	Yes	Neither easy nor difficult	About the same	Somewhat controlled	More than before	Same as before	More than before	More than before	Same as before	Same as before	More than before	Same as before	Same as before	Same as before	Neutral
8353	first time	Urban	Female	25-34	Not in relationship	0	Masters	Government work	Higher middle income	No	No	No	No	Moderately concerned	No	Yes	Neither easy nor difficult	About the same	Somewhat controlled	Same as before	More than before	Same as before	Less than before	Same as before	More than before	Same as before	More than before	More than before	Same as before	Neutral
8368	first time	Urban	Female	65+	Not in relationship	4+	Masters	Government work	Higher middle income	No	Yes	Yes	Yes	Extremely concerned	Not sure	Yes	Difficult	About the same	Very well controlled	Same as before	More than before	More than before	Same as before	Same as before	Less than before	More than before	Same as before	Same as before	Less than before	Well or better
8408	first time	Urban	Male	45-54	In relationship	1-3	Masters	Government work	Higher middle income	No	No	No	No	Extremely concerned	Not sure	Yes	Neither easy nor difficult	Better	Not very well controlled	More than before	More than before	Same as before	More than before	Same as before	Prefer not to say/missing data	Same as before	More than before	Same as before	Same as before	Not well or worse
8551	first time	Urban	Female	35-44	In relationship	1-3	Masters	Government work	Lower Middle income	No	No	No	No	Somewhat concerned	No	Not sure	Neither easy nor difficult	Better	Somewhat controlled	Less than before	Same as before	Less than before	Same as before	Less than before	Same as before	Same as before	Less than before	Same as before	Less than before	Neutral
8360	first time	Urban	Female	45-54	In relationship	4+	Doctorate/PhD	Government work	Lower Middle income	Not sure	No	No	No	Extremely concerned	Not sure	Yes	Very easy	Worse	Somewhat controlled	Same as before	Same as before	Same as before	Same as before	Same as before	More than before	Same as before	More than before	Same as before	Same as before	Neutral
8365	first time	Urban	Female	25-34	Not in relationship	0	Bachelor	Government work	Higher middle income	No	No	No	No	Extremely concerned	No	No	Very easy	About the same	Somewhat controlled	Prefer not to say/missing data	Same as before	Same as before	Prefer not to say/missing data	Same as before	Prefer not to say/missing data	Same as before	Same as before	Same as before	Same as before	Well or better
8367	first time		Male	45-54	In relationship	1-3	Masters	Government work	Lower Middle income	No	No	No	No	Slightly concerned	Yes	Yes	Difficult	About the same	Somewhat controlled	Same as before	Same as before	Same as before	Same as before	Same as before	More than before	Same as before	Same as before	Same as before	Same as before	Well or better
8405	first time	Urban	Female	18-24	Not in relationship	0	Post-secondary	Unemployed	Lower Middle income	No	No	No	No	Extremely concerned	No	No	Neither easy nor difficult	About the same	Somewhat controlled	Prefer not to say/missing data	Same as before	More than before		More than before	More than before	Same as before	More than before	More than before	Same as before	Neutral
8382	first time	Urban	Male	35-44	In relationship	0	Masters	Government work	Higher middle income	No	No	No	No	Extremely concerned	No	Yes	Very easy	About the same	Somewhat controlled	Same as before	Same as before	More than before	More than before	Same as before	Same as before	Same as before	Same as before	More than before	Same as before	Well or better
8381	first time	Urban	Male	35-44	In relationship	1-3	Doctorate/PhD	Government work	Higher middle income	No	No	No	No	Extremely concerned	No	Yes	Easy	Worse	Not very well controlled	Same as before	More than before	More than before	More than before	Same as before	Same as before	Same as before	More than before	Same as before	Same as before	Well or better
8372	first time	Urban	Female	25-34	Not in relationship	0	Post-secondary	Government work	Lower Middle income	No	Yes	Yes	No	Extremely concerned	No	Yes	Easy	Worse	Not very well controlled	More than before	More than before	Prefer not to say/missing data	Prefer not to say/missing data	Same as before	Less than before	More than before	Less than before	Less than before	Less than before	Not well or worse
8369	first time	Urban	Female	18-24	Not in relationship	0	Bachelor	Non-government work	Low income	No	No	No	No	Extremely concerned	No	Not sure	Neither easy nor difficult	Better	Somewhat controlled	Same as before	Same as before	Same as before	Same as before	Same as before	Prefer not to say/missing data	Same as before	Less than before	Same as before	Same as before	Well or better
8364	first time	Urban	Male	25-34	In relationship	1-3	Post-secondary	Government work	Higher middle income	Yes	No	Yes	No	Extremely concerned	No	Yes	Very easy	About the same	Somewhat controlled	Same as before	More than before	Same as before	Same as before	Same as before	Same as before	Same as before	Less than before	Less than before	Less than before	Well or better
8375	first time	Rural	Male	35-44	In relationship	1-3	Post-secondary	Government work	Lower Middle income	No	No	Not sure	Not sure	Extremely concerned	No	Yes	Very easy	Better	Very well controlled	More than before	More than before	More than before	Same as before	Same as before	Less than before	More than before	Same as before	More than before	Same as before	Well or better
8366	first time	Rural	Female	25-34	Not in relationship	0	Post-secondary	Government work	Lower Middle income	No	No	Yes	No	Extremely concerned	No	Yes	Easy	About the same	Neutral	Same as before	Same as before	Same as before	Same as before	Same as before	Same as before	Same as before	Same as before	Same as before	Same as before	Not well or worse
8376	first time	Urban	Female	25-34	Not in relationship	0	Post-secondary	Government work	Lower Middle income	Not sure	Not sure	Not sure	No	Extremely concerned	No	Yes	Difficult	Worse	Neutral	More than before	Less than before	Same as before	Less than before	Same as before	Same as before	Same as before	Same as before	Less than before	Less than before	Neutral
8429	first time	Urban	Female	35-44	In relationship	4+	Masters	Government work	Lower Middle income	No	No	No	No	Extremely concerned	No	Yes	Difficult	About the same	Somewhat controlled	More than before	More than before	More than before	More than before	More than before	Same as before	More than before	More than before	Less than before	Less than before	Neutral
8430	first time	Urban	Female	35-44	In relationship	1-3	Masters	Government work	Higher middle income	No	No	No	No	Extremely concerned	No	Yes	Neither easy nor difficult	Worse	Not very well controlled	Less than before	Same as before	Same as before	More than before	More than before		Less than before	Less than before	More than before	Same as before	Neutral
8374	first time	Urban	Male	25-34	In relationship	0	Masters	Government work	Lower Middle income	No	No	Yes	No	Extremely concerned	No	Yes	Neither easy nor difficult	About the same	Somewhat controlled	More than before	More than before	More than before	More than before	More than before	Less than before	More than before	Less than before	More than before	More than before	Neutral
8373	first time	Urban	Male	25-34	Not in relationship	0	Bachelor	Unemployed	Lower Middle income	No	No	No	No	Extremely concerned	No	Yes	Neither easy nor difficult	About the same	Somewhat controlled	Same as before	More than before	More than before	More than before	Same as before	More than before	More than before	More than before	More than before	More than before	Neutral
8398	first time	Urban	Male	45-54	In relationship	4+	Masters	Government work	Lower Middle income	No	No	No	No	Extremely concerned	No	Yes	Very easy	About the same	Somewhat controlled	Same as before	Same as before	Less than before	Same as before	Same as before	Less than before	More than before	More than before	Same as before	Same as before	Well or better
8391	first time	Urban	Male	25-34	Not in relationship	0	Bachelor	Unemployed	Lower Middle income	No	Not sure	Not sure	No	Extremely concerned	Not sure	Yes	Difficult	About the same	Very well controlled	Same as before	More than before	More than before	More than before	Same as before	Same as before	More than before	More than before	Same as before	Same as before	Neutral
8371	first time	Urban	Male	25-34	Not in relationship	0	Bachelor	Unemployed	Lower Middle income	No	No	No	No	Extremely concerned	No	Not sure	Neither easy nor difficult	About the same	Neutral	Prefer not to say/missing data	Prefer not to say/missing data	Prefer not to say/missing data	Prefer not to say/missing data	Prefer not to say/missing data	Prefer not to say/missing data	Prefer not to say/missing data	Prefer not to say/missing data	Prefer not to say/missing data	Prefer not to say/missing data	Neutral
8383	first time	Urban	Male	25-34	In relationship	0	Bachelor	Unemployed	Lower Middle income	No	No	Not sure	No	Extremely concerned	No	Yes	Neither easy nor difficult	Worse	Somewhat controlled	More than before	More than before	More than before	Less than before	Same as before	Same as before	More than before	Less than before	More than before	More than before	Neutral
8385	first time	Urban	Male	35-44	In relationship	1-3	Doctorate/PhD	Government work	Lower Middle income	No	No	No	No	Moderately concerned	No	Yes	Neither easy nor difficult	Worse	Somewhat controlled	More than before	More than before	More than before	Same as before	More than before	More than before	More than before	Same as before	More than before	More than before	Not well or worse
8400	first time	Urban	Female	45-54	In relationship	1-3	Post-secondary	Unemployed	Higher middle income	No	No	No	No	Extremely concerned	No	Yes	Very difficult	Much worse	Somewhat controlled	More than before	More than before	More than before	Less than before	More than before	Same as before	More than before	Same as before	More than before	More than before	Not well or worse
8377	first time	Urban	Female	45-54	Not in relationship	1-3	Bachelor	Government work	Lower Middle income	No	No	Yes	No	Extremely concerned	No	Yes	Neither easy nor difficult	Worse	Somewhat controlled	More than before	Same as before	Same as before	Prefer not to say/missing data	Same as before	Less than before	More than before	Same as before	More than before	More than before	Well or better
8432	first time	Urban	Male	25-34	Not in relationship	0	Masters	Non-government work	Low income	No	No	No	No	Extremely concerned	No	Yes	Neither easy nor difficult	About the same	Somewhat controlled	Same as before	More than before	More than before	Same as before	Same as before	Same as before	Same as before	Less than before	Less than before	Less than before	Well or better
8388	first time	Urban	Female	25-34	In relationship	0	Post-secondary	Government work	Higher middle income	No	No	Not sure	No	Extremely concerned	No	Yes	Neither easy nor difficult	About the same	Somewhat controlled	Same as before	More than before	More than before	Same as before	Same as before	Same as before	Same as before	More than before	Same as before	Same as before	Neutral
8380	first time	Urban	Male	25-34	Not in relationship	0	Bachelor	Unemployed	Lower Middle income	Not sure	Not sure	No	No	Extremely concerned	Not sure	No	Easy	Worse	Neutral	More than before	More than before	Same as before	Prefer not to say/missing data	Same as before	Less than before	Same as before	Same as before	More than before	More than before	Neutral
8402	first time	Urban	Male	25-34	In relationship	1-3	Bachelor	Government work	Lower Middle income	No	No	No	No	Extremely concerned	No	Yes	Very easy	Worse	Not very well controlled	More than before	More than before	Less than before	Less than before	More than before	More than before	More than before	More than before	Less than before	Less than before	Not well or worse
8394	first time	Urban	Male	45-54	In relationship	1-3	Doctorate/PhD	Government work	Lower Middle income	No	No	Not sure	Not sure	Extremely concerned	Not sure	Yes	Difficult	About the same	Not very well controlled	More than before	More than before	More than before	More than before	More than before	Same as before	Same as before	More than before	Same as before	Same as before	Neutral
8387	first time	Urban	Male	25-34	Not in relationship	0	Bachelor	Government work	Lower Middle income	No	Not sure	Not sure	No	Extremely concerned	No	Yes	Neither easy nor difficult	Worse	Somewhat controlled	More than before	More than before	More than before	Less than before	More than before	Same as before	Same as before	Less than before	More than before	More than before	Neutral
8389	first time	Urban	Female	18-24	Not in relationship	0	Post-secondary	Unemployed	Low income	No	No	No	No	Somewhat concerned	No	No	Very easy	Worse	Neutral	Same as before	Same as before	Same as before	Prefer not to say/missing data	Same as before	More than before	Same as before	More than before	Same as before	Same as before	Neutral
8390	first time	Urban	Male	25-34	Not in relationship	0	Bachelor	Unemployed	High income	No	No	No	No	Moderately concerned	No	No	Very easy	Better	Neutral	More than before	More than before	More than before	Less than before	More than before	Same as before	Same as before	More than before	More than before	More than before	Well or better
8393	first time	Urban	Female	25-34	Not in relationship	0	Bachelor	Government work	Lower Middle income	Yes	No	Not sure	No	Somewhat concerned	Yes	No	Neither easy nor difficult	Worse	Neutral	Same as before	More than before	Same as before	Less than before	Same as before	Same as before	More than before	More than before	Less than before	Less than before	Neutral
8399	first time	Urban	Male	35-44	In relationship	1-3	Masters	Unemployed	Lower Middle income	No	Yes	No	No	Extremely concerned	Yes	Yes	Very easy	Worse	Not very well controlled	Same as before	Same as before	Same as before	Less than before	Same as before	Same as before	Same as before	Same as before	Same as before	Same as before	Well or better
8395	first time	Urban	Female	25-34	Not in relationship	0	Bachelor	Non-government work	Higher middle income	No	No	No	No	Somewhat concerned	No	Yes	Easy	About the same	Not very well controlled	Same as before	Same as before	Same as before	More than before	Same as before	Same as before	Same as before	Same as before	More than before	More than before	Neutral
8392	first time	Urban	Male	25-34	Not in relationship	0	Bachelor	Government work	Lower Middle income	No	No	No	No	Extremely concerned	No	No	Very easy	About the same	Not very well controlled	Same as before	More than before	Same as before	Less than before	Same as before	Less than before	More than before	Same as before	Same as before	Same as before	Well or better
8396	first time	Urban	Female	25-34	In relationship	1-3	Bachelor	Government work	Higher middle income	No	No	No	No	Extremely concerned	No	Yes	Easy	Worse	Very well controlled	More than before	Less than before	Less than before	Prefer not to say/missing data	More than before	Less than before	More than before	More than before	More than before	More than before	Neutral
8421	first time	Urban	Male	35-44	In relationship	4+	Masters	Government work	Higher middle income	No	No	Not sure	No	Extremely concerned	No	Yes	Very difficult	Worse	Somewhat controlled	Same as before	Same as before	More than before	More than before	More than before	Same as before	More than before	Same as before	Same as before	More than before	Neutral
8401	first time	Urban	Female	25-34	In relationship	0	Bachelor	Government work	Lower Middle income	No	No	Not sure	No	Extremely concerned	Yes	Yes	Difficult	Worse	Not very well controlled	More than before	More than before	More than before	Same as before	Same as before	Less than before	More than before	Less than before	More than before	More than before	Neutral
8403	first time	Urban	Male	35-44	In relationship	1-3	Doctorate/PhD	Government work	Lower Middle income	No	No	No	No	Extremely concerned	No	Yes	Neither easy nor difficult	Better	Neutral	Prefer not to say/missing data	More than before	More than before	More than before	Same as before	Less than before	Same as before	More than before	Same as before	Same as before	Well or better
8404	first time	Urban	Female	25-34	In relationship	0	Bachelor	Government work	Higher middle income	No	No	No	No	Extremely concerned	No	Yes	Easy	About the same	Somewhat controlled	More than before	More than before	More than before	Same as before	More than before	Same as before	More than before	More than before	Same as before	Same as before	Neutral
8406	first time	Urban	Male	35-44	In relationship	1-3	Masters	Government work	Lower Middle income	No	No	No	No	Moderately concerned	No	No	Difficult	Much worse	Not well controlled at all	Less than before	More than before	More than before	Less than before	Same as before	Less than before	Less than before	More than before	More than before	More than before	Neutral
8411	first time		Female	25-34	In relationship	1-3	Post-secondary	Government work	Lower Middle income	No	No	No	No	Extremely concerned	No	Not sure	Very easy	Much better	Somewhat controlled	Less than before	More than before	More than before	Same as before	More than before	Same as before	Same as before	Same as before	Same as before	Same as before	Neutral
8415	first time	Urban	Male	45-54	In relationship	4+	Masters	Government work	Lower Middle income	Yes	No	No	No	Somewhat concerned	No	Yes	Neither easy nor difficult	About the same	Somewhat controlled	Less than before	Same as before	Same as before	Same as before	More than before	More than before	Same as before	Same as before	More than before	Same as before	Well or better
8412	first time	Urban	Male	35-44	In relationship	1-3	Masters	Government work	Lower Middle income	No	No	No	No	Moderately concerned	Yes	No	Neither easy nor difficult	About the same	Somewhat controlled	Same as before	Same as before	Same as before	More than before	More than before	Same as before	Same as before	Same as before	Less than before		Neutral
8407	first time	Urban	Female	25-34	In relationship	4+		Government work	Higher middle income	No	No	Yes	No	Extremely concerned	No	Yes	Difficult	About the same	Not very well controlled	More than before	More than before	More than before	More than before	More than before	Less than before	More than before	More than before	More than before	More than before	Well or better
8409	first time	Urban	Male	25-34	In relationship	0	Bachelor	Government work	Lower Middle income	No	No	No	No	Extremely concerned	No	Yes	Neither easy nor difficult	About the same	Not very well controlled	More than before	More than before	More than before	More than before	Same as before	Less than before	More than before	More than before	More than before	More than before	Neutral
8417	first time	Urban	Male	45-54	In relationship	4+	Masters	Government work	Higher middle income	No	No	No	No	Moderately concerned	No	No	Neither easy nor difficult	Worse	Somewhat controlled	Same as before	Same as before	Same as before	More than before	More than before	Same as before	Same as before	More than before	More than before	More than before	Neutral
8418	first time	Urban	Male	25-34	Not in relationship	0	Post-secondary	Government work	Low income	No	No	No	No	Extremely concerned	No	Yes	Easy	Better	Not very well controlled	Same as before	More than before	More than before	Same as before	Same as before	Same as before	Same as before	Same as before	Same as before	Same as before	Well or better
8410	first time	Urban	Female	25-34	Not in relationship	0	Bachelor	Unemployed	Lower Middle income	No	No	No	No	Moderately concerned	No	No	Very easy	Better	Not very well controlled	More than before	More than before	Same as before	Same as before	More than before	Same as before	More than before	More than before	Same as before	Same as before	Well or better
8414	first time	Rural	Male	25-34	In relationship	0	Post-secondary	Government work	Lower Middle income	No	No	Yes	No	Extremely concerned	No	Yes	Neither easy nor difficult	About the same	Neutral	Less than before	More than before	More than before	More than before	Same as before	Prefer not to say/missing data	Same as before	Same as before	Less than before	Less than before	Neutral
8413	first time	Rural	Female	18-24	Not in relationship	0	Post-secondary	Unemployed	Low income	No	Yes	Yes	No	Extremely concerned	No	Yes	Neither easy nor difficult	Much worse	Neutral	Prefer not to say/missing data	More than before	More than before	Prefer not to say/missing data	More than before	More than before	Same as before	More than before	More than before	More than before	Neutral
8420	first time	Urban	Male	25-34	Not in relationship	0	Bachelor	Non-government work	Low income	No	No	No	No	Extremely concerned	No	Yes	Easy	Worse	Not well controlled at all	Prefer not to say/missing data	More than before	More than before	Prefer not to say/missing data	Same as before	Prefer not to say/missing data	More than before	More than before	Same as before	Less than before	Well or better
8419	first time	Rural	Female	25-34	In relationship	1-3	Bachelor	Government work	Lower Middle income	No	Yes	Yes	No	Extremely concerned	Yes	Yes	Very easy	Worse	Not very well controlled	Less than before	Less than before	More than before	More than before	Same as before	More than before	More than before	More than before	Less than before	Less than before	Not well or worse
8435	first time	Urban	Female	45-54	In relationship	1-3	Masters	Government work	Low income	No	No	No	No	Extremely concerned	No	Yes	Neither easy nor difficult	About the same	Somewhat controlled	Less than before	More than before	More than before	Less than before	More than before	More than before	More than before	More than before	Less than before	Less than before	Neutral
8425	first time	Urban	Male	35-44	In relationship	1-3	Masters	Government work	Higher middle income	No	No	No	No	Extremely concerned	Yes	No	Neither easy nor difficult	Worse	Somewhat controlled	More than before	Less than before	More than before	Less than before	Same as before	More than before	More than before	More than before	More than before	More than before	Neutral
8423	first time	Rural	Female	25-34	Not in relationship	0	Post-secondary	Government work	Higher middle income	No	No	Yes	No	Extremely concerned	No	Not sure	Neither easy nor difficult	About the same	Neutral	Same as before	More than before	Same as before	Same as before	Same as before	Same as before	More than before	Same as before	Same as before	Same as before	Well or better
8433	first time	Urban	Female	18-24	Not in relationship	0	Bachelor	Unemployed	Low income	No	No	No	No	Extremely concerned	No	Not sure	Very easy	Much worse	Somewhat controlled	Same as before	Same as before	Same as before	Less than before	Prefer not to say/missing data	More than before	Same as before	Same as before	More than before	Same as before	Well or better
8424	first time	Urban	Male	25-34	Not in relationship	0	Masters	Government work	Lower Middle income	No	No	Yes	No	Moderately concerned	No	Yes	Neither easy nor difficult	About the same	Not very well controlled	Same as before	More than before	More than before	Same as before	More than before	Same as before	More than before	More than before	More than before	More than before	Neutral
8426	first time	Rural	Male	18-24	Not in relationship	0	Bachelor	Unemployed	Low income	No	No	No	No	Extremely concerned	No	Yes	Neither easy nor difficult	About the same	Somewhat controlled	Less than before	Same as before	Same as before	Same as before	Same as before	Less than before	Same as before	Same as before	Same as before	Same as before	Neutral
8428	first time	Urban	Female	18-24	Not in relationship	0	Secondary or lower	Unemployed	Low income	No	No	No	No	Extremely concerned	No	No	Very easy	About the same	Somewhat controlled	Same as before	Same as before	Same as before	Same as before	Same as before	More than before	More than before	Same as before	Same as before	More than before	Well or better
8431	first time	Rural	Male	25-34	Not in relationship	0	Bachelor	Government work	Lower Middle income	No	Not sure	Not sure	No	Extremely concerned	No	Yes	Very easy	Better	Somewhat controlled	Same as before	Same as before	Less than before	Same as before	Same as before	Same as before	Same as before	More than before	Same as before	Same as before	Neutral
8434	first time	Urban	Female	25-34	In relationship	1-3	Bachelor	Government work	Lower Middle income	No	No	No	No	Extremely concerned	No	No	Very easy	About the same	Somewhat controlled	Less than before	Less than before	More than before	Less than before	Less than before	Less than before	Less than before	Less than before	Less than before	Less than before	Well or better
8443	first time	Urban	Female	35-44	In relationship	1-3	Doctorate/PhD	Government work	Lower Middle income	No	No	No	No	Somewhat concerned	No	Not sure	Neither easy nor difficult	About the same	Somewhat controlled	Same as before	Same as before	Same as before	Same as before	Same as before	More than before	More than before	Same as before	Same as before	Same as before	Neutral
8436	first time	Urban	Female	25-34	In relationship	1-3	Post-secondary	Government work	Low income	No	No	No	No	Extremely concerned	Not sure	Yes	Very easy	Worse	Neutral	Less than before	Same as before	Same as before	Same as before	More than before	Less than before	More than before	Same as before	Less than before	Same as before	Neutral
8460	first time	Urban	Male	25-34	In relationship	1-3	Bachelor	Government work	Lower Middle income	No	No	No	No	Extremely concerned	No	Yes	Neither easy nor difficult	Worse	Somewhat controlled	Same as before	More than before	More than before	More than before	More than before	Less than before	Same as before	Less than before	Same as before	Same as before	Well or better
8438	first time	Urban	Male	35-44	In relationship	0	Doctorate/PhD	Government work	Lower Middle income	No	No	No	No	Extremely concerned	No	Yes	Difficult	Worse	Not very well controlled	Same as before	Same as before	Same as before	More than before	Same as before	Same as before	Same as before	Same as before	Same as before	Same as before	Neutral
8437	first time	Rural	Male	25-34	In relationship	0	Bachelor	Government work	Higher middle income	No	No	No	No	Extremely concerned	No	Yes	Very easy	Worse	Somewhat controlled	More than before	More than before	More than before	Same as before	More than before	Less than before	More than before	Same as before	More than before	More than before	Well or better
8440	first time	Urban	Male	35-44	In relationship	4+	Doctorate/PhD	Government work	Lower Middle income	No	No	No	No	Extremely concerned	No	Yes	Difficult	Worse	Not very well controlled	More than before	Less than before	Same as before	Less than before	More than before	Less than before	More than before	More than before	More than before	Same as before	Neutral
8441	first time	Urban	Female	25-34	In relationship	1-3	Post-secondary	Government work	Lower Middle income	No	No	Yes	No	Extremely concerned	Yes	Yes	Very easy	Much worse	Somewhat controlled	More than before	More than before	More than before	Less than before	More than before	Prefer not to say/missing data	More than before	More than before	Less than before	Less than before	Not well or worse
8442	first time	Urban	Female	45-54	In relationship	4+	Doctorate/PhD	Government work	Lower Middle income	No	Yes	Yes	Not sure	Slightly concerned	No	Yes	Difficult	Worse	Somewhat controlled	More than before	More than before	More than before	Same as before	More than before	Same as before	More than before	More than before	More than before	Same as before	Not well or worse
8444	first time	Urban	Male	25-34	In relationship	0	Post-secondary	Unemployed	Low income	No	No	Not sure	No	Somewhat concerned	No	Yes	Very easy	About the same	Somewhat controlled	Less than before	Less than before	Less than before	Less than before	Same as before	Prefer not to say/missing data	Same as before	Same as before	Same as before	Same as before	Not well or worse
8445	first time	Urban	Female	25-34	Not in relationship	0	Bachelor	Unemployed	Low income	No	No	No	No	Extremely concerned	No	Not sure	Neither easy nor difficult	About the same	Not very well controlled	Same as before	Same as before	Same as before	Same as before	Same as before	Prefer not to say/missing data	Same as before	Same as before	Same as before	Same as before	Well or better
8448	first time	Urban	Female	25-34	Not in relationship	0	Masters	Government work	Lower Middle income	No	No	No	No	Extremely concerned	No	Yes	Easy	About the same	Not well controlled at all	Same as before	Same as before	Same as before	Same as before	Same as before	Same as before	More than before	Same as before	Same as before	Same as before	Neutral
8463	first time	Urban	Female	35-44		1-3		Government work	Lower Middle income	No	No	No	No	Extremely concerned	No	Yes	Neither easy nor difficult	About the same	Somewhat controlled	More than before	Same as before	Same as before	More than before	More than before	Same as before	Same as before	Same as before	More than before	Same as before	Neutral
8462	first time	Urban	Male	25-34	Not in relationship	0	Doctorate/PhD	Government work	Lower Middle income	No	No	No	No	Extremely concerned	No	No	Neither easy nor difficult	Better	Neutral	Same as before	Prefer not to say/missing data	Same as before	More than before	Same as before	Same as before	More than before	More than before	More than before	Same as before	Well or better
8465	first time	Urban	Male	45-54	In relationship	4+	Masters	Government work	Lower Middle income	No	No		No	Extremely concerned	No	Yes	Difficult	Worse	Not very well controlled	More than before	More than before	More than before	Prefer not to say/missing data	Same as before	Less than before	More than before	Same as before	More than before	More than before	Not well or worse
8468	first time	Urban	Male	25-34	Not in relationship	1-3	Post-secondary	Government work	Lower Middle income	No	No	No	No	Extremely concerned	No	No	Neither easy nor difficult	About the same	Neutral	Same as before	Same as before	Same as before	More than before	Same as before	Less than before	Same as before	More than before	Same as before	Same as before	Well or better
8447	first time	Urban	Male	25-34	Not in relationship	0	Bachelor	Unemployed	Low income	No	No	No	No	Extremely concerned	No	Not sure	Neither easy nor difficult	Much worse	Not very well controlled	More than before	More than before	More than before	Prefer not to say/missing data	Prefer not to say/missing data	More than before	Less than before	Same as before	More than before	More than before	Not well or worse
8459	first time	Rural	Male	25-34	In relationship	1-3	Bachelor	Government work	Lower Middle income	No	No	Not sure	No	Extremely concerned	No	Yes	Neither easy nor difficult	Better	Very well controlled	Same as before	More than before	More than before	Less than before	Same as before	Less than before	Same as before	Same as before	More than before	More than before	Well or better
8461	first time	Urban	Female	25-34	Not in relationship	0	Bachelor	Unemployed	Lower Middle income	No	No	No	No	Somewhat concerned	No	No	Neither easy nor difficult	About the same	Neutral	More than before	More than before	More than before	Same as before	More than before	Same as before	More than before	More than before	More than before	More than before	Neutral
8466	first time	Urban	Male	35-44	In relationship	1-3	Masters	Government work	Lower Middle income	No	No	No	No	Moderately concerned	No	Not sure	Neither easy nor difficult	About the same	Neutral	Same as before	Same as before	Same as before	Same as before	Same as before	Same as before	Same as before	Same as before	Same as before	Same as before	Well or better
8464	first time	Urban	Male	25-34	In relationship	0	Bachelor	Unemployed	Lower Middle income	No	No	No	No	Extremely concerned	Not sure	Yes	Easy	Worse	Not very well controlled	Less than before	Same as before	Same as before	Same as before	Less than before	Less than before	More than before	More than before	Same as before	Same as before	Not well or worse
8480	first time	Urban	Male	45-54	In relationship	4+	Doctorate/PhD	Government work	Lower Middle income	No	No	No	No	Extremely concerned	No	Yes	Difficult	Worse	Somewhat controlled	More than before	Same as before	Same as before	More than before	Prefer not to say/missing data	Prefer not to say/missing data	More than before	More than before	Same as before	Same as before	Not well or worse
8474	first time	Urban	Male	25-34	Not in relationship	0	Bachelor	Government work	Lower Middle income	No	No	No	No	Extremely concerned	No	Yes	Very easy	About the same	Not very well controlled	Same as before	Same as before	Same as before	Same as before	Same as before	Less than before	Same as before	Same as before	More than before	More than before	Well or better
8469	first time	Urban	Male	25-34	Not in relationship	0	Bachelor	Government work	Lower Middle income	No	No	No	No	Extremely concerned	No	No	Neither easy nor difficult	About the same	Somewhat controlled	More than before	More than before	More than before	Same as before	Same as before	Same as before	More than before	Same as before	More than before	More than before	Well or better
8473	first time	Rural	Male	35-44	In relationship	1-3	Post-secondary	Government work	Lower Middle income	No	No	No	No	Extremely concerned	No	Yes	Neither easy nor difficult	Better	Somewhat controlled	Same as before	Same as before	Same as before	Same as before	Same as before	Less than before	Same as before	Same as before	Same as before	Less than before	Well or better
8470	first time		Male	18-24		0	Post-secondary	Unemployed	Lower Middle income	No	No	No	No	Extremely concerned	No	Yes	Neither easy nor difficult	About the same	Somewhat controlled	Same as before	Less than before	Same as before	Same as before	Less than before	Less than before	Less than before	Less than before	Same as before	Same as before	Well or better
8471	first time		Female	25-34	Not in relationship	0	Bachelor	Government work	Lower Middle income	Yes	Yes	Yes	No	Moderately concerned	No	Yes	Very easy	About the same	Not very well controlled	Same as before	Same as before	Same as before	Prefer not to say/missing data	Same as before	Prefer not to say/missing data	Same as before	More than before	Less than before	Same as before	Well or better
8482	first time	Urban	Female	25-34	Not in relationship	0	Post-secondary	Government work	Higher middle income	No	No	No	No	Moderately concerned	No	Yes	Difficult	Worse	Somewhat controlled	Same as before	Same as before	Less than before	Less than before	Same as before	Same as before	More than before	More than before	Same as before	Same as before	Neutral
8477	first time	Urban	Male	18-24	Not in relationship	0	Bachelor	Unemployed	Low income	No	No	No	No	Extremely concerned	No	Yes	Very difficult	About the same	Not very well controlled	Same as before	Same as before	More than before	Same as before	Same as before	Same as before	More than before	Same as before	More than before	More than before	Neutral
8486	first time	Urban	Female	18-24	Not in relationship	0	Bachelor	Government work	Lower Middle income	No	No	No	No	Extremely concerned	No	Yes	Neither easy nor difficult	About the same	Not very well controlled	Same as before	Same as before	Same as before	Less than before	Same as before	Same as before	Less than before	More than before	Same as before	Same as before	Well or better
8487	first time	Rural	Male	55-64	In relationship	4+	Masters	Government work	Lower Middle income	No	Yes	Yes	No	Extremely concerned	No	Yes	Difficult	Worse	Somewhat controlled	More than before	More than before	More than before	Less than before	Same as before	Less than before	More than before	Same as before	More than before	More than before	Neutral
8485	first time	Urban	Female	18-24	Not in relationship	0	Bachelor	Unemployed	Higher middle income	No	No	Yes	No	Slightly concerned	No	No	Easy	About the same	Somewhat controlled	More than before	More than before	More than before	More than before	Same as before	Less than before	More than before	Less than before	More than before	More than before	Not well or worse
8508	first time	Rural	Female	25-34	In relationship	1-3	Post-secondary	Government work	Low income	Yes	No	No	No	Extremely concerned	No	Yes	Very easy	Much worse	Not well controlled at all	More than before	More than before	More than before	Less than before	More than before	Less than before	More than before	Same as before	More than before	More than before	Not well or worse
8488	first time	Urban	Female	25-34	Not in relationship	0	Post-secondary	Government work	Higher middle income	No	No	No	No	Extremely concerned	No	Yes	Neither easy nor difficult	Worse	Not very well controlled	More than before	Less than before	More than before	More than before	More than before	More than before	More than before	More than before	More than before	More than before	Well or better
8490	first time	Urban	Female	35-44	In relationship	4+	Bachelor	Government work	Lower Middle income	No	No	No	No	Extremely concerned	Not sure	Yes	Difficult	About the same	Somewhat controlled	More than before	More than before	More than before	Less than before	Same as before	Less than before	More than before	Same as before	More than before	Same as before	Well or better
8489	first time	Rural	Female	35-44	In relationship	1-3	Bachelor	Government work	Higher middle income	No	No	No	No	Extremely concerned	No	Yes	Difficult	About the same	Not very well controlled	Same as before	Same as before	Same as before	Same as before	Same as before	Less than before	More than before	Same as before	Same as before	Same as before	Neutral
8494	first time	Urban	Female	35-44	In relationship	1-3	Masters	Government work	Lower Middle income	No	No	No	No	Somewhat concerned	No	Yes	Neither easy nor difficult	About the same	Neutral	Less than before	Less than before	Same as before	More than before	More than before	Less than before	Same as before	Same as before	Less than before	Same as before	Neutral
8496	first time	Urban	Female	45-54	In relationship	1-3	Doctorate/PhD	Government work	Higher middle income	No	Not sure	No	No	Extremely concerned	No	Yes	Easy	About the same	Somewhat controlled	Same as before	More than before	Same as before	More than before	More than before	More than before	More than before	More than before	More than before	Same as before	Well or better
8491	first time	Urban	Female	18-24	Not in relationship	0	Bachelor	Unemployed	Low income	No	No	No	No	Extremely concerned	No	Yes	Neither easy nor difficult	About the same	Somewhat controlled	More than before	More than before	More than before	Same as before	More than before	Less than before	More than before	More than before	More than before	More than before	Well or better
8495	first time	Urban	Male	25-34	Not in relationship	0	Bachelor	Unemployed	Higher middle income	No	No	No	No	Extremely concerned	No	Yes	Neither easy nor difficult	Worse	Somewhat controlled	Same as before	More than before	More than before	Prefer not to say/missing data	More than before	Less than before	More than before	More than before	More than before	Same as before	Neutral
8542	first time	Urban	Male	25-34	In relationship	1-3	Bachelor	Government work	Lower Middle income	Not sure	No	No	No	Extremely concerned	No	Not sure	Neither easy nor difficult	About the same	Somewhat controlled	Same as before	Same as before	Same as before	Prefer not to say/missing data	Same as before	Less than before	Same as before	Same as before	Same as before	Same as before	Neutral
8502	first time	Urban	Male	45-54	In relationship	1-3	Masters	Government work	Lower Middle income	No	No	No	No	Extremely concerned	No	Yes	Difficult	About the same	Somewhat controlled	More than before	Same as before	More than before	Same as before	More than before	Same as before	Same as before	Same as before	More than before	Same as before	Neutral
8501	first time	Rural	Male	25-34	Not in relationship	0	Bachelor	Non-government work	Lower Middle income	No	No	No	No	Extremely concerned	No	No	Easy	About the same	Somewhat controlled	Same as before	Same as before	Same as before	More than before	Same as before	Same as before	Same as before	Same as before	Same as before	Same as before	Well or better
8499	first time	Urban	Male	35-44	In relationship	1-3	Masters	Government work	Lower Middle income	Not sure	No	Yes	No	Extremely concerned	No	Yes	Neither easy nor difficult	About the same	Somewhat controlled	Same as before	More than before	Same as before	Less than before	Same as before	Same as before	Same as before	Same as before	More than before	More than before	Well or better
8497	first time	Urban	Female	35-44	In relationship	4+	Bachelor	Government work	Higher middle income	No	No	No	No	Extremely concerned	No	Yes	Easy	About the same	Somewhat controlled	Same as before	More than before	More than before	Less than before	More than before	More than before	Same as before	More than before	More than before	Same as before	Well or better
8498	first time	Urban	Female	25-34	Not in relationship	0	Bachelor	Unemployed	Lower Middle income	No	No	No	No	Extremely concerned	No	No	Neither easy nor difficult	Worse	Somewhat controlled	More than before	Same as before	Same as before	Prefer not to say/missing data	More than before	Less than before	More than before	More than before	More than before	More than before	Neutral
8504	first time	Urban	Female	45-54	Not in relationship	1-3	Masters	Government work	Lower Middle income	No	No	No	No	Extremely concerned	Not sure	Yes	Neither easy nor difficult	About the same	Somewhat controlled	Same as before	Same as before	Less than before	Less than before	More than before	Same as before	More than before	More than before	Same as before	Same as before	Well or better
8503	first time	Urban	Female	25-34	Not in relationship	0	Bachelor	Unemployed	Low income	No	No	No	No	Extremely concerned	No	Yes	Very easy	Worse	Somewhat controlled	Prefer not to say/missing data	Same as before	Same as before	Same as before	More than before	Less than before	Same as before	More than before	More than before	More than before	Neutral
8506	first time	Rural	Male	25-34	In relationship	0	Secondary or lower	Unemployed	Lower Middle income	No	No	No	No	Extremely concerned	No	Yes	Neither easy nor difficult	About the same	Somewhat controlled	Prefer not to say/missing data	More than before	Same as before	Prefer not to say/missing data	Same as before	Less than before	More than before	Same as before	Same as before	Less than before	Well or better
8521	first time	Urban	Male	45-54	Not in relationship	4+	Doctorate/PhD	Government work	Higher middle income	No	Not sure	Not sure	Not sure	Extremely concerned	Yes	Yes	Neither easy nor difficult	Worse	Not very well controlled	Same as before	More than before	Same as before	Same as before	Same as before	Same as before	Same as before	Same as before	Same as before	Same as before	Neutral
8505	first time	Urban	Female	35-44	Not in relationship	0	Masters	Non-government work	High income	No	No	No	Not sure	Extremely concerned	No	No	Very easy	Much worse	Very well controlled	Same as before	Same as before	Same as before	More than before	Prefer not to say/missing data	More than before	Same as before	Same as before	More than before	Prefer not to say/missing data	Not well or worse
8512	first time	Urban	Male	45-54	In relationship	4+	Masters	Government work	Lower Middle income	No	No	No	No	Slightly concerned	No	Yes	Neither easy nor difficult	About the same	Somewhat controlled	Prefer not to say/missing data	Prefer not to say/missing data	Less than before	Same as before	Same as before	Less than before	Same as before	More than before	Same as before	Same as before	Well or better
8509	first time	Urban	Male	25-34	Not in relationship	0	Bachelor	Non-government work	Low income	No	No	No	No	Extremely concerned	No	Yes	Neither easy nor difficult	Worse	Somewhat controlled	More than before	More than before	Less than before	Less than before	Less than before	Less than before	Same as before	Same as before	More than before	More than before	Neutral
8515		Urban	Female	25-34	In relationship	1-3	Bachelor		Higher middle income	No	No	No	No	Slightly concerned	No	No	Very easy	About the same	Somewhat controlled	Same as before	Same as before	Same as before	Less than before	More than before	Less than before	Same as before	Same as before	Less than before	Less than before	Well or better
8533		Rural	Male	45-54	In relationship	1-3	Bachelor	Government work	Lower Middle income	No	No	No	No	Moderately concerned	Yes	Yes	Easy	Better	Neutral	Same as before	Same as before	More than before	Same as before	More than before	Prefer not to say/missing data	More than before	Same as before	More than before	More than before	Well or better
8518	first time	Urban	Male	25-34	Not in relationship	0	Bachelor	Non-government work	Lower Middle income	No	No	No	No	Moderately concerned	No	Yes	Easy	Worse	Somewhat controlled	Same as before	More than before	More than before	More than before	More than before	Less than before		More than before	More than before	More than before	Neutral
8516	first time	Urban	Male	25-34	In relationship	1-3	Doctorate/PhD	Government work	Lower Middle income	Not sure	Not sure	Not sure	No	Somewhat concerned	No	Yes	Very easy	About the same	Somewhat controlled	Same as before	More than before	Same as before	More than before	Same as before	Less than before	More than before	More than before	Same as before	Less than before	Neutral
8560	first time	Urban	Female	25-34	In relationship	1-3	Post-secondary	Government work	Lower Middle income	No	No	Yes	No	Extremely concerned	No	Yes	Easy	About the same	Not well controlled at all	Less than before	Same as before	Same as before	Less than before	More than before	Same as before	More than before	Same as before	More than before	More than before	Well or better
8527	first time	Rural	Male	35-44	Not in relationship	0	Bachelor		Lower Middle income	Not sure	Not sure	Not sure	Not sure	Extremely concerned	No	Yes	Neither easy nor difficult	About the same	Somewhat controlled	Same as before	Same as before	Same as before	Prefer not to say/missing data	Prefer not to say/missing data	Prefer not to say/missing data	Same as before	Same as before	More than before	More than before	Neutral
8520	first time	Urban	Male	35-44	Not in relationship	0	Bachelor	Government work	Lower Middle income	No	No	No	No	Extremely concerned	No	No	Neither easy nor difficult	About the same	Very well controlled	Less than before	Same as before	Same as before	Prefer not to say/missing data	Same as before	Prefer not to say/missing data	Same as before	More than before	Same as before	Same as before	Neutral
8523	first time	Urban	Male	65+	In relationship	1-3	Masters	Non-government work	Higher middle income	No	No	No	No	Moderately concerned	Yes	No	Very easy	Worse	Somewhat controlled	Same as before	Same as before	Same as before	More than before	Same as before	Same as before	Same as before	Same as before	Same as before	Same as before	Well or better
8522	first time	Urban	Male	35-44	In relationship	1-3	Post-secondary	Government work	Lower Middle income	No	No	Yes	No	Extremely concerned	No	Yes	Easy	About the same	Somewhat controlled	More than before	More than before	More than before	More than before	More than before	Same as before	Same as before	Same as before	Same as before	Less than before	Neutral
8530	first time	Rural	Male	25-34	In relationship	1-3	Bachelor	Non-government work	Lower Middle income	Not sure	Not sure	Not sure	No	Extremely concerned	No	Yes	Very difficult	Worse	Not well controlled at all	More than before	More than before	More than before	More than before	More than before	Less than before	More than before	More than before	More than before	Less than before	Well or better
8525	first time	Urban	Female	35-44	In relationship	1-3	Masters	Non-government work	Lower Middle income	No	No	No	No	Moderately concerned	No	No	Neither easy nor difficult	About the same	Not very well controlled	Same as before	Same as before	Same as before	More than before	More than before	More than before	Same as before	Same as before	Less than before	Less than before	Neutral
8529	first time	Urban	Female	55-64	In relationship	1-3	Masters	Government work	Lower Middle income	Not sure	No	Not sure	No	Extremely concerned	Not sure	Not sure	Neither easy nor difficult	Worse	Not very well controlled	Same as before	Same as before	Same as before	More than before	Same as before	Less than before	Same as before	Same as before	More than before	Same as before	Neutral
8526	first time	Rural	Female	18-24	Not in relationship	0	Bachelor	Unemployed	Lower Middle income	No	No	No	No	Moderately concerned	No	Yes	Neither easy nor difficult	About the same	Somewhat controlled	Same as before	More than before	More than before	Same as before	More than before	Less than before	Same as before	More than before	More than before	More than before	Well or better
8532	first time	Urban	Female	65+	In relationship	4+	Masters	Non-government work	Lower Middle income	No	No	No	No	Extremely concerned	No	No	Very easy	About the same	Neutral	Prefer not to say/missing data	More than before	More than before	Less than before	More than before	Prefer not to say/missing data	Same as before	Same as before	More than before	More than before	Well or better
8534	first time	Urban	Male	45-54	In relationship	1-3	Doctorate/PhD	Government work	Higher middle income	No	No	No	No	Extremely concerned	Yes	No	Easy	About the same	Not very well controlled	Same as before	More than before	More than before	More than before	Same as before	More than before	Same as before	Less than before	More than before	More than before	Not well or worse
8541	first time	Urban	Male	25-34	In relationship	1-3	Masters	Government work	Lower Middle income	No	No	No	No	Moderately concerned	No	No	Neither easy nor difficult	Much worse	Somewhat controlled	Same as before	Same as before	Same as before	Same as before	Same as before	Same as before	Same as before	Same as before	Same as before	Same as before	Neutral
8531	first time	Urban	Female	25-34	Not in relationship	0	Masters	Unemployed		No	Yes	No	No	Extremely concerned				About the same		Same as before	Same as before	Same as before	Same as before	Same as before	Same as before	Same as before	Same as before	Same as before		Well or better
8538	first time	Urban	Male	25-34	In relationship	0	Bachelor	Non-government work	Lower Middle income	No	No	Yes	No	Extremely concerned	No	Yes	Neither easy nor difficult	About the same	Not very well controlled	More than before	Same as before	Same as before	Same as before	Same as before	More than before	More than before	Same as before	Same as before	Less than before	Well or better
8536	first time	Urban	Male	18-24	Not in relationship	0	Bachelor	Unemployed	Lower Middle income	No	No	Not sure	No	Extremely concerned	No	Yes	Difficult	About the same	Neutral	Prefer not to say/missing data	More than before	Same as before	Same as before	Same as before	Less than before	More than before	More than before	More than before	More than before	Well or better
8537	first time		Female	18-24	Not in relationship	0	Bachelor	Government work	Lower Middle income	Not sure	No	No	No	Extremely concerned	Not sure	No	Neither easy nor difficult	Worse	Not well controlled at all	Same as before	Same as before	Same as before	Same as before	Same as before	Same as before	Same as before	Same as before	More than before	More than before	Well or better
8543	first time	Urban	Male	35-44	In relationship	0	Bachelor	Non-government work	Lower Middle income	No	No	No	No	Extremely concerned	No	Yes	Very easy	Worse	Very well controlled	Same as before	Less than before	Less than before	Prefer not to say/missing data	Same as before	Prefer not to say/missing data	Same as before	More than before	Less than before	Less than before	Well or better
8550	first time	Rural	Male	65+	In relationship	4+	Masters	Unemployed	Lower Middle income	No	No	No	No	Moderately concerned	Yes	No	Difficult	About the same	Somewhat controlled	Less than before	More than before	More than before	Prefer not to say/missing data	Prefer not to say/missing data	Prefer not to say/missing data	Same as before	Same as before	Same as before	Same as before	Well or better
8540	first time	Urban	Female	25-34	Not in relationship	0	Masters	Government work	Lower Middle income	No	No	Yes	No	Extremely concerned	Yes	Yes	Neither easy nor difficult	About the same	Not very well controlled	Less than before	More than before	More than before	Same as before	More than before	Less than before	More than before	More than before	More than before	More than before	Neutral
8544	first time	Rural	Male	25-34	In relationship	1-3	Masters	Government work	Lower Middle income	No	No	No	No	Extremely concerned	No	Yes	Neither easy nor difficult	Worse	Neutral	More than before	More than before	More than before	More than before	More than before	Less than before	More than before	Same as before	More than before	Same as before	Well or better
8546	first time	Urban	Male	55-64	In relationship	4+	Bachelor	Non-government work	Lower Middle income	No	No	No	No	Extremely concerned	No	Yes	Very easy	About the same	Somewhat controlled	More than before	Same as before	Same as before	Same as before	Same as before	Same as before	Same as before	More than before	More than before	More than before	Neutral
8548	first time	Urban	Female	25-34	In relationship	1-3	Bachelor	Non-government work	Lower Middle income	No	No	No	No	Extremely concerned	No	No	Easy	Worse	Somewhat controlled	More than before	More than before	More than before	More than before	More than before	Less than before	More than before	More than before	Less than before	Less than before	Neutral
8547	first time	Urban	Male	45-54	In relationship	1-3	Doctorate/PhD	Non-government work	High income	No	No	No	No	Extremely concerned	Yes	Yes	Very difficult	About the same	Somewhat controlled	Same as before	Same as before	Same as before	Same as before	Same as before	Same as before	Same as before	Same as before	Same as before	Same as before	Neutral
8554	first time	Urban	Female	25-34	Not in relationship	0	Bachelor	Unemployed	Low income	No	No	No	No	Moderately concerned	No	Yes	Very easy	Worse	Somewhat controlled	Less than before	More than before	More than before	Less than before	Less than before	Less than before	Less than before	More than before	Less than before	Less than before	Not well or worse
8562		Urban	Female	35-44	In relationship	1-3	Masters	Government work	Lower Middle income	No	No	No	No	Slightly concerned	No	Yes	Very easy	About the same	Very well controlled	Prefer not to say/missing data	Less than before	Prefer not to say/missing data	More than before	Same as before	Less than before	Same as before	Same as before	Less than before	Less than before	Well or better
8557	first time	Urban	Female	55-64	In relationship	4+	Masters	Government work	Higher middle income	No	No	Yes	No	Extremely concerned	No	Yes	Neither easy nor difficult	About the same	Somewhat controlled	Less than before	More than before	Less than before	Same as before	Same as before	Prefer not to say/missing data	More than before	More than before	Less than before	Less than before	Well or better
8559	first time	Urban	Male	35-44	In relationship		Masters	Non-government work	Lower Middle income	No	No	No	No	Extremely concerned	No	Yes	Very easy	About the same	Somewhat controlled	Same as before	Same as before	Same as before	More than before	Same as before	More than before	Same as before	More than before	Same as before	Same as before	Neutral
8552	first time	Urban	Male	25-34	In relationship	0	Bachelor	Non-government work	Lower Middle income	No	No	Yes	No	Moderately concerned	No	Not sure	Difficult	About the same	Somewhat controlled	Same as before	Same as before	Same as before	More than before	Same as before	Same as before	Same as before	Less than before	Same as before	Less than before	Well or better
8563	first time	Urban	Male	45-54	In relationship	1-3	Doctorate/PhD	Government work	Higher middle income	No	No	Yes	No	Extremely concerned	No	Yes	Difficult	Worse	Neutral	More than before	More than before	Same as before	More than before	More than before	Same as before	More than before	Same as before	More than before	More than before	Neutral
8558	first time	Urban	Male	25-34	In relationship	1-3	Masters	Government work	Lower Middle income	No	No	No	No	Somewhat concerned	No	No	Easy	Worse	Somewhat controlled	Less than before	Same as before	Same as before	Less than before	Same as before	Same as before	Same as before	Same as before	More than before	More than before	Neutral
8564	first time	Rural	Female	18-24	In relationship	0	Post-secondary	Unemployed		No	No	Not sure	Not sure	Extremely concerned	No	Yes	Difficult	About the same	Not very well controlled	Same as before	Less than before	Less than before	Prefer not to say/missing data	More than before	Prefer not to say/missing data	Less than before	Same as before	Less than before	Less than before	Not well or worse
8565	first time	Urban	Female	45-54	In relationship	1-3	Masters	Government work	Higher middle income	No	No	No	No	Extremely concerned	No	Yes	Very difficult	About the same	Not very well controlled	Same as before	Prefer not to say/missing data	Same as before	Prefer not to say/missing data	Same as before	Same as before	More than before	More than before	More than before	More than before	Neutral
8561	first time	Rural	Female	25-34	Not in relationship	0	Bachelor	Government work	Low income	No	No	No	No	Extremely concerned	No	Yes	Easy	Worse	Neutral	Same as before	Same as before	Same as before	Prefer not to say/missing data	Same as before	Same as before	Same as before	Same as before	Same as before	Same as before	Neutral
8567	first time	Rural	Male	35-44	In relationship	1-3	Bachelor	Government work	Lower Middle income	No	No	Yes	Yes	Extremely concerned	Yes	Yes	Difficult	About the same	Somewhat controlled	Same as before	Prefer not to say/missing data	Same as before	Same as before	Same as before	Less than before	More than before	Same as before	Same as before	Same as before	Neutral
8576	first time	Urban	Male	35-44	In relationship	4+	Masters	Government work	Higher middle income	No	No	Yes	Yes	Extremely concerned	No	Yes	Very easy	Worse	Somewhat controlled	More than before	More than before	More than before	Less than before	More than before	Less than before	More than before	More than before	More than before	More than before	Well or better
8575	first time	Rural	Male	25-34	Not in relationship	0	Bachelor	Unemployed	Low income	No	No	No	No	Extremely concerned	No	Yes	Difficult	About the same	Not very well controlled	Same as before	More than before	More than before	Same as before	Same as before	More than before	More than before	Less than before	More than before	More than before	Neutral
8572	first time	Urban	Male	25-34	In relationship	0	Masters	Government work	Higher middle income	No	No	No	No	Extremely concerned	No	Yes	Easy	About the same	Not very well controlled	Less than before	Same as before	Less than before	More than before	Same as before	Less than before	More than before	More than before	Same as before	Same as before	Well or better
8577	first time	Urban	Female	35-44	In relationship	1-3	Masters	Non-government work	Lower Middle income	No	No	No	No	Extremely concerned	No	Yes	Easy	Worse	Neutral	Less than before	Same as before	Same as before	More than before	More than before	Less than before	Less than before	Same as before	Less than before	Less than before	Neutral
8583	first time	Urban	Female	35-44	In relationship	1-3	Post-secondary	Government work	Lower Middle income	Not sure	Not sure	Not sure	No	Extremely concerned	No	Yes	Neither easy nor difficult	About the same	Somewhat controlled	Less than before	Less than before	Less than before	Prefer not to say/missing data	Less than before	Less than before	Less than before	Less than before	More than before	More than before	Neutral
8578	first time	Rural	Male	55-64	In relationship		Masters	Government work	Lower Middle income	No	No	No	No	Extremely concerned	No	Yes	Very easy	Better	Very well controlled	Prefer not to say/missing data	Same as before	Prefer not to say/missing data	Same as before	Same as before	Same as before	Same as before	Same as before	Same as before	Same as before	Well or better
8587	first time	Urban	Male	25-34	Not in relationship	0	Secondary or lower	Non-government work	Lower Middle income	No	No	No	No	Slightly concerned	No	Yes	Easy		Not very well controlled	Less than before	Less than before	Less than before	More than before	Less than before	More than before	Same as before	Same as before	Less than before	Same as before	Well or better
8584	first time	Urban	Male	25-34	In relationship	1-3	Doctorate/PhD	Government work	Higher middle income	No	No	Yes	No	Extremely concerned	No	No	Very easy	About the same	Not very well controlled	Same as before	Same as before	Same as before	Same as before	Same as before	Less than before	More than before	More than before	More than before	More than before	Well or better
8600	first time	Urban	Male	45-54	In relationship	1-3	Doctorate/PhD	Government work	Higher middle income	No	No	Not sure	No	Extremely concerned	Not sure	Not sure	Neither easy nor difficult	About the same	Somewhat controlled	More than before	More than before	More than before	More than before	More than before	Less than before	More than before	Same as before	More than before	More than before	Neutral
8605	first time	Urban	Male	25-34	Not in relationship	0	Bachelor	Unemployed	Lower Middle income	No	No	No	No	Extremely concerned	Not sure	Yes	Easy	Worse	Neutral	Same as before	More than before	More than before	Prefer not to say/missing data	Prefer not to say/missing data	Prefer not to say/missing data	More than before	Same as before	More than before	More than before	Well or better
8589	first time	Urban	Male	25-34	Not in relationship	0	Bachelor	Non-government work	Lower Middle income	No	No	No	No	Extremely concerned	No	No	Easy	About the same	Neutral	Same as before	Same as before	Same as before	Less than before	More than before	Less than before	Same as before	Less than before	Same as before	Same as before	Well or better
8593	first time	Urban	Female	18-24	Not in relationship	0	Bachelor	Unemployed	Low income	No	No	No	No	Extremely concerned	No	Yes	Difficult	Better	Somewhat controlled	More than before	Same as before	Prefer not to say/missing data	Prefer not to say/missing data	More than before	More than before	More than before	More than before	More than before	More than before	Neutral
8601	first time	Urban	Male	35-44	In relationship	0	Secondary or lower	Non-government work	Lower Middle income	No	No	No	No	Extremely concerned	No	Yes	Very easy	Much worse	Somewhat controlled	Same as before	Same as before	Same as before	Less than before	Same as before	Same as before	More than before	Same as before	Same as before	Same as before	Well or better
8598	first time	Urban	Female	25-34	Not in relationship	0	Post-secondary	Unemployed	Low income	No	No	No	No	Extremely concerned	No	Yes	Very easy	About the same	Neutral	Same as before	Same as before	Same as before	Prefer not to say/missing data	Prefer not to say/missing data	Same as before	Same as before	Prefer not to say/missing data	Same as before	Same as before	Neutral
8597	first time	Rural	Female	25-34	Not in relationship	0	Post-secondary	Government work	Higher middle income	No	No	No	No	Extremely concerned	No	Yes	Neither easy nor difficult	About the same	Not very well controlled	Same as before	Same as before	Same as before	Same as before	Same as before	Same as before	Same as before	More than before	Less than before	Less than before	Neutral
8613	first time	Rural	Male	65+	In relationship	4+	Post-secondary	Unemployed	Lower Middle income	No	No	No	No	Extremely concerned	No	No	Easy	About the same	Neutral	More than before	Same as before	Same as before		Same as before	More than before	More than before	More than before	More than before	Same as before	Well or better
8607	first time		Male	35-44	In relationship	4+	Bachelor	Government work	Lower Middle income	No	No	No	No	Extremely concerned	No	Yes	Difficult	About the same	Not very well controlled	More than before	Prefer not to say/missing data	Less than before	Prefer not to say/missing data	More than before	Prefer not to say/missing data	Less than before	More than before	More than before	Less than before	Neutral
8604	first time	Rural	Male	25-34	In relationship	0	Post-secondary	Government work	Lower Middle income	No	No	No	No	Extremely concerned	No	Yes	Difficult	Worse	Not very well controlled	More than before	More than before	More than before	More than before	Same as before	Less than before	More than before	Prefer not to say/missing data	Less than before	Less than before	Not well or worse
8606	first time	Urban	Female	18-24	Not in relationship	0	Bachelor	Unemployed	Lower Middle income	No	No	No	No	Moderately concerned	No	Yes	Neither easy nor difficult	About the same	Not very well controlled	Prefer not to say/missing data	More than before	More than before	Same as before	Same as before	Same as before	Same as before	Less than before	Same as before	Same as before	Neutral
8621	first time	Urban	Male	18-24	Not in relationship	0	Secondary or lower	Non-government work	Low income	No	No	No	No	Extremely concerned	No	Yes	Very difficult	Much worse	Not very well controlled	Less than before	Less than before	Less than before	Less than before	More than before	Less than before	Less than before	More than before	Less than before	Less than before	Not well or worse
8610	first time	Urban	Male	25-34	Not in relationship	0	Secondary or lower	Unemployed	Low income	No	No	No	No	Extremely concerned	No	Yes	Neither easy nor difficult	Worse	Neutral	Prefer not to say/missing data	More than before	More than before	Same as before	Same as before	Less than before	More than before	Less than before	More than before	More than before	Not well or worse
8612		Rural	Male	25-34	In relationship	1-3	Bachelor	Unemployed	High income	No	No	No	No	Extremely concerned	No	Yes	Difficult	Much worse	Not well controlled at all	More than before	More than before	Prefer not to say/missing data	Prefer not to say/missing data	Prefer not to say/missing data	Prefer not to say/missing data	Prefer not to say/missing data	Prefer not to say/missing data	Prefer not to say/missing data	Prefer not to say/missing data	Not well or worse
8615	first time	Urban	Male	25-34	Not in relationship	0	Bachelor	Government work	Lower Middle income	No	No	Not sure	Yes	Extremely concerned	No	Yes	Easy	About the same	Not very well controlled	Same as before	More than before	Prefer not to say/missing data	Prefer not to say/missing data	Same as before	Prefer not to say/missing data	More than before	More than before	More than before	Same as before	Well or better
8616	first time	Urban	Male	35-44	In relationship	1-3	Masters	Government work	Lower Middle income	No	No	No	No	Extremely concerned	No	Yes	Neither easy nor difficult	About the same	Not very well controlled	Prefer not to say/missing data	Same as before	Same as before	Same as before	Same as before	Less than before	Same as before	Same as before	More than before	More than before	Neutral
8617	first time	Urban	Male	35-44	In relationship	4+	Doctorate/PhD	Government work	Higher middle income	No	No	No	No	Extremely concerned	Yes	Yes	Easy	Worse	Not very well controlled	More than before	More than before	More than before	More than before	Same as before	Same as before	More than before	Same as before	More than before	More than before	Well or better
8618	first time	Urban	Male	35-44	In relationship	1-3	Doctorate/PhD	Government work	High income	No	No	No	No	Extremely concerned	No	No	Very difficult	About the same	Somewhat controlled	More than before	Same as before	Same as before	Same as before	Same as before	Same as before	Same as before	Same as before	More than before	Same as before	Well or better
8619	first time	Urban	Female	18-24	Not in relationship	0	Bachelor	Unemployed	Higher middle income	No	No	No	No	Extremely concerned	No	Yes	Easy	About the same	Neutral	Same as before	Same as before	Same as before	Same as before	Same as before	More than before	Same as before	Same as before	More than before	More than before	Neutral
8622	first time	Urban	Male	25-34	Not in relationship	0	Post-secondary	Non-government work	Low income	Not sure	No	No	No	Extremely concerned	Not sure	Yes	Neither easy nor difficult	Worse	Somewhat controlled	Same as before	More than before	Same as before	Less than before	More than before	Same as before	More than before	More than before	Less than before	Less than before	Neutral
8624	first time	Urban	Female	18-24	Not in relationship	0	Bachelor	Unemployed	Low income	No	No	No	No	Extremely concerned	No	Yes	Very easy	About the same	Somewhat controlled	Same as before	Same as before	Same as before	Same as before	Same as before	Same as before	Same as before	Same as before	Same as before	Same as before	Well or better
8628	first time	Urban	Male	35-44	Not in relationship		Bachelor	Unemployed	Lower Middle income	No	No	No	No	Somewhat concerned	No	Yes	Easy	Worse	Neutral	Same as before	Same as before	More than before	Same as before	More than before	Same as before	Same as before	Same as before	Same as before	Same as before	Neutral
8636	first time	Urban	Male	35-44	In relationship	1-3	Doctorate/PhD	Government work	Higher middle income	No	No	No	No	Extremely concerned	No	Yes	Difficult	About the same	Somewhat controlled	More than before	More than before	More than before	More than before	More than before	Less than before	More than before	More than before	More than before	More than before	Well or better
8638	first time	Urban	Female	35-44	In relationship	1-3	Bachelor	Government work	Low income	No	No	No	No	Extremely concerned	No	Yes	Very difficult	About the same	Not very well controlled	Same as before	Same as before	Same as before	Prefer not to say/missing data	Same as before	Same as before	Same as before	Same as before	Same as before	Same as before	Neutral
8642	first time	Urban	Male	45-54	In relationship	1-3	Doctorate/PhD	Government work	Higher middle income	No	No	No	No	Somewhat concerned	Yes	No	Easy	Worse	Neutral	Less than before	More than before	Less than before	More than before	Same as before	Less than before	Same as before	Less than before	Less than before	Less than before	Neutral
8645	first time	Urban	Female	25-34	In relationship	1-3	Masters	Non-government work	Higher middle income	No	No	Yes	No	Extremely concerned	No	Yes	Difficult	About the same	Somewhat controlled	Same as before	More than before	Same as before	More than before	More than before	Same as before	Same as before	Same as before	Less than before	Less than before	Neutral
8641	first time	Rural	Female	25-34	In relationship	1-3	Bachelor	Government work	Higher middle income	No	No	No	No	Moderately concerned	No	Yes	Neither easy nor difficult	About the same	Neutral	Same as before	Same as before	Prefer not to say/missing data	Same as before	More than before	Prefer not to say/missing data	Prefer not to say/missing data	More than before	Same as before	Same as before	Well or better
8643	first time	Urban	Female	25-34	In relationship	0	Bachelor	Government work	Higher middle income	Not sure	No	No	No	Extremely concerned	Not sure	Not sure	Very easy	About the same	Neutral	Same as before	More than before	More than before	Less than before	More than before	Less than before	More than before	Same as before	More than before	More than before	Well or better
8650	first time	Urban	Male	45-54	In relationship	1-3	Masters	Government work	Lower Middle income	No	No	No	No	Extremely concerned	No	Yes	Easy	Worse	Somewhat controlled	More than before	Less than before	More than before	Same as before	Less than before	Less than before	Less than before	Less than before		Less than before	Not well or worse
8654	first time	Urban	Male	45-54	In relationship	4+	Masters	Non-government work	Lower Middle income	No	No	No	No	Extremely concerned	No	Yes	Very difficult	Worse	Not very well controlled	Same as before	Less than before	Less than before	More than before	Less than before	Same as before	Less than before	Less than before	Less than before	More than before	Well or better
8656	first time	Urban	Female	25-34	Not in relationship	0	Bachelor	Government work	Lower Middle income	No	No	Not sure	No	Moderately concerned	No	Not sure	Easy	About the same	Not very well controlled	Less than before	Same as before	Less than before	Same as before	Same as before	More than before	Same as before	More than before	Less than before	Less than before	Well or better
8657	first time	Urban	Female	35-44	In relationship	1-3	Bachelor	Government work	Lower Middle income	No	No	Not sure	No	Extremely concerned	No	Yes	Easy	Better	Neutral	Less than before	Same as before	Same as before	Same as before	More than before	Less than before	More than before	More than before	More than before	More than before	Neutral
8674	first time		Female	35-44	In relationship	1-3	Doctorate/PhD	Government work	Higher middle income	No	No	No	No	Extremely concerned	No	Yes	Neither easy nor difficult	About the same	Not very well controlled	Less than before	Less than before	Less than before	Less than before	Less than before	Prefer not to say/missing data	Same as before	More than before	Less than before	Same as before	Neutral
8662	first time	Urban	Male	25-34	Not in relationship	0	Bachelor	Unemployed	Low income	No	No	No	No	Somewhat concerned	No	No	Neither easy nor difficult	Worse	Somewhat controlled	More than before	More than before	More than before	Same as before	Same as before	Less than before	Less than before	More than before	More than before	Same as before	Neutral
8665	first time	Rural	Female	25-34	Not in relationship	0	Post-secondary	Government work	Lower Middle income	No	No	Yes	No	Moderately concerned	No	No	Neither easy nor difficult	About the same	Not very well controlled	Prefer not to say/missing data	Same as before	Same as before	Prefer not to say/missing data	Same as before	Same as before	Same as before	Same as before	Same as before	Same as before	Well or better
8666	first time	Urban	Female	35-44	In relationship	1-3	Masters	Government work	Lower Middle income	No	No	No	No	Extremely concerned	No	Yes	Easy	About the same	Somewhat controlled	Same as before	More than before	More than before	More than before	More than before	Same as before	Same as before	Same as before	Same as before	Same as before	Well or better
8669	first time	Urban	Female	25-34	Not in relationship	0	Bachelor	Unemployed	Lower Middle income	No	No	No	No	Extremely concerned	No	Yes	Difficult	About the same	Not well controlled at all	Less than before	More than before	More than before	Less than before	Same as before	Same as before	Same as before	More than before	More than before	More than before	Neutral
8670	first time	Urban	Female	35-44	In relationship	1-3	Masters	Government work	Higher middle income	No	No	No	No	Extremely concerned	No	Not sure	Easy	About the same	Not very well controlled	More than before	Same as before	Less than before	Prefer not to say/missing data	Same as before	Same as before	More than before	More than before	Same as before	Same as before	Neutral
8681	first time	Urban	Female	25-34	In relationship		Post-secondary	Government work	Lower Middle income	No	No	No	No	Somewhat concerned	No	Yes	Neither easy nor difficult	About the same	Somewhat controlled	Same as before	More than before	Same as before	More than before	Same as before	Same as before	Same as before	Same as before	Same as before	Same as before	Neutral
8685	first time	Urban	Male	35-44	In relationship	1-3	Doctorate/PhD	Government work	Higher middle income	No	No	No	No	Extremely concerned	No	Yes	Easy	Worse	Not very well controlled	Same as before	Same as before	More than before	Less than before	Less than before	Less than before	Less than before	Less than before	Less than before	Less than before	Neutral
8682	first time	Urban	Male	45-54	In relationship	1-3	Masters	Government work	Lower Middle income	No	No	No	No	Extremely concerned	No	Yes	Neither easy nor difficult	Worse	Somewhat controlled	More than before	Same as before	More than before	More than before	More than before	Same as before	More than before	Same as before	More than before	More than before	Neutral
8686	first time	Urban	Female	35-44	Not in relationship	0	Masters	Government work	Higher middle income	No	No	Yes	No	Extremely concerned	No	No	Very easy	Much worse	Very well controlled	Same as before	Same as before	More than before	More than before	More than before	Same as before	More than before	More than before	Less than before	Less than before	Well or better
8690	first time	Urban	Male	35-44	In relationship	4+	Masters	Non-government work	Higher middle income	No	No	No	No	Extremely concerned	No	Yes	Difficult	Much worse	Somewhat controlled	More than before	More than before	More than before	More than before	More than before	Same as before	More than before	More than before	More than before	More than before	Neutral
8696	first time	Rural	Male	35-44	In relationship	1-3	Post-secondary	Government work	Lower Middle income	No	Yes	Yes	No	Extremely concerned	No	Yes	Very difficult	About the same	Somewhat controlled	More than before	More than before	More than before	Less than before	Same as before	Less than before	More than before	Less than before	Same as before	Less than before	Neutral
8694	first time	Urban	Female	35-44	In relationship	4+	Masters	Government work	Lower Middle income	No	No	No	No	Extremely concerned	No	Yes	Very easy	About the same	Very well controlled	More than before	More than before	More than before	More than before	More than before	Same as before	More than before	More than before	More than before	Same as before	Neutral
8697	first time	Rural	Male	45-54	In relationship	1-3	Masters	Government work	Higher middle income	No	No	No	No	Moderately concerned	No	Yes	Neither easy nor difficult	Worse	Neutral	More than before	Prefer not to say/missing data	Prefer not to say/missing data	More than before	More than before	More than before	More than before	More than before	Less than before	Less than before	Neutral
8698	first time	Urban	Female	25-34		0	Post-secondary	Unemployed	High income	No	No	No	No	Extremely concerned	No	Yes	Very difficult	Much worse	Not well controlled at all	Less than before	More than before	More than before	Less than before	Less than before	Same as before	More than before	More than before	More than before	Same as before	Not well or worse
8700	first time	Rural	Male	35-44	In relationship	1-3	Bachelor	Government work	Lower Middle income	No	No	No	No	Extremely concerned	No	Yes	Difficult	About the same	Neutral	Same as before	Less than before	Less than before	Less than before	Same as before	Less than before	More than before	Same as before	Same as before	Same as before	Well or better
8704	first time		Female	35-44	In relationship	4+	Post-secondary	Non-government work	Higher middle income	No	No	No	No	Extremely concerned	Not sure	Yes	Neither easy nor difficult	About the same	Somewhat controlled	Same as before	More than before	Same as before	More than before	More than before	Same as before	Same as before	Same as before	Same as before	Same as before	Well or better
8705	first time	Urban	Male	35-44	In relationship	1-3	Masters	Government work	Higher middle income	No	No	No	No	Extremely concerned	Not sure	Yes	Very easy	About the same	Neutral	More than before	More than before	More than before	Same as before	Same as before	Same as before	More than before	Same as before	More than before	More than before	Not well or worse
8708	first time	Urban	Male	45-54	Not in relationship	0	Masters	Government work	Lower Middle income	No	No	No	No	Extremely concerned	No	Yes	Neither easy nor difficult	About the same	Somewhat controlled	Same as before	Same as before	Same as before	Same as before	Same as before	Same as before	Same as before	More than before	Same as before	Same as before	Well or better
8703	first time	Urban	Female	25-34	Not in relationship	0	Bachelor	Unemployed	Low income	No	No	No	No	Moderately concerned	No	Yes	Very easy	About the same	Neutral	Same as before	More than before	Same as before	Less than before	More than before	More than before	Same as before	Same as before	More than before	More than before	Neutral
8707	first time	Urban	Male	35-44	Not in relationship	0	Masters	Government work	Lower Middle income	No	No	No	No	Extremely concerned	No	Yes	Very easy	About the same	Very well controlled	Prefer not to say/missing data	Same as before	Same as before	More than before	Same as before	Same as before	Same as before	Same as before	Same as before	Same as before	Well or better
8716	first time	Urban	Female	45-54	In relationship	4+	Masters	Government work	High income	No	No	No	No	Extremely concerned	No	Yes	Very easy	About the same	Somewhat controlled	More than before	Same as before	Same as before	Same as before	Same as before	Prefer not to say/missing data	Same as before	Same as before	Same as before	Same as before	Well or better
8706	first time	Urban	Female	25-34	In relationship	1-3	Masters	Unemployed	Lower Middle income	No	No	No	No	Moderately concerned	No	Yes	Easy	Worse	Somewhat controlled	Less than before	Less than before	Less than before	Less than before	Less than before	Less than before	More than before	More than before	Less than before	More than before	Neutral
8710	first time	Rural	Male	25-34	Not in relationship	0	Bachelor	Unemployed	Low income	No	No	No	No	Moderately concerned	No	Yes	Neither easy nor difficult	Worse	Somewhat controlled	Less than before	Less than before	Less than before	Less than before	Less than before	Less than before	Less than before	Less than before	Less than before	Less than before	Neutral
8718	first time	Urban	Female	25-34	Not in relationship	0	Bachelor	Unemployed	Lower Middle income	No	No	No	No	Extremely concerned	No	Not sure	Neither easy nor difficult	About the same	Somewhat controlled	Same as before	More than before	More than before	Same as before	Same as before	Same as before	Same as before	More than before	Same as before	More than before	Neutral
8712	first time	Rural	Female	25-34	In relationship	1-3	Masters	Unemployed	Low income	No	No	No	No	Extremely concerned	No	Yes	Neither easy nor difficult	Better	Very well controlled	Same as before	Same as before	Less than before	Less than before	More than before	Less than before	More than before	Same as before	More than before	More than before	Well or better
8711	first time	Rural	Male	25-34	Not in relationship	0	Masters	Government work	Lower Middle income	Not sure	No	Yes	No	Extremely concerned	No	Yes	Easy	Worse	Not well controlled at all	Same as before	More than before	Same as before	Same as before	Same as before	Less than before	Same as before	Same as before	Same as before	Same as before	Well or better
8724	first time	Urban	Male	45-54	In relationship	1-3	Post-secondary	Government work	Higher middle income	No	No	No	No	Somewhat concerned	No	No	Neither easy nor difficult	Worse	Somewhat controlled	Less than before	Less than before	More than before	More than before	Less than before	Less than before	More than before	Less than before	Less than before	Less than before	Neutral
8714	first time	Urban	Female	35-44	In relationship	4+	Secondary or lower	Government work	Lower Middle income	No	No	No	No	Extremely concerned	No	No	Very easy	About the same	Not well controlled at all	Less than before	Same as before	Same as before	Same as before	Same as before	Less than before	Less than before	Same as before	Less than before	Less than before	Well or better
8720	first time	Urban	Male	18-24	Not in relationship	0	Bachelor	Unemployed	Low income	No	No	No	No	Extremely concerned	No	Yes	Very difficult	Much worse	Not very well controlled	More than before	More than before	More than before	Same as before	More than before	Less than before	More than before	Less than before	More than before	More than before	Neutral
8721	first time	Rural	Female	25-34	In relationship	1-3	Masters	Government work	Low income	No	No	No	No	Moderately concerned	No	No	Easy	About the same	Neutral	More than before	Same as before	Same as before	Same as before	More than before	Same as before	Same as before	Same as before	Same as before	Same as before	Well or better
8723	first time		Female	35-44	In relationship	1-3	Masters	Government work	Higher middle income	Yes	Yes	Yes	No	Extremely concerned	No	Yes	Very easy	Worse	Not very well controlled	Less than before	More than before	More than before	Prefer not to say/missing data	More than before	More than before	More than before	Same as before	More than before	More than before	Neutral
8719	first time	Urban	Male	25-34	In relationship	1-3	Masters	Government work	Higher middle income	No	No	No	No	Extremely concerned	No	Yes	Difficult	About the same	Not very well controlled	Less than before	Same as before	Same as before	Less than before	Same as before	More than before	Same as before	Same as before	Same as before	Same as before	Neutral
8717	first time	Urban	Male	25-34	Not in relationship	0	Masters	Non-government work	High income	No	No	No	No	Extremely concerned	No	Yes	Neither easy nor difficult	Worse	Neutral	Less than before	Same as before	Same as before	Same as before	Same as before	Less than before	Same as before	Same as before	Same as before	Same as before	Well or better
8725	first time	Urban	Male	25-34	In relationship	1-3	Masters	Government work	Lower Middle income	No	No	No	No	Extremely concerned	No	Yes	Very easy	About the same	Somewhat controlled	Same as before	More than before	More than before	Same as before	Same as before	Same as before	More than before	Same as before	Same as before	Same as before	Well or better
8736	first time	Urban	Female	18-24	Not in relationship	0	Secondary or lower	Unemployed	Low income	No	No	No	No	Extremely concerned	Not sure	Not sure	Neither easy nor difficult	Worse	Not very well controlled	Less than before	Less than before	Less than before	More than before	Less than before	More than before	More than before	More than before	Less than before	Less than before	Neutral
8728	first time	Urban	Male	25-34	Not in relationship	0	Bachelor	Government work	Higher middle income	No	No	No	No	Extremely concerned	Not sure	No	Very easy	About the same	Somewhat controlled	Same as before	Same as before	Same as before	Less than before	Same as before	Less than before	Same as before	Same as before	Same as before	Same as before	Well or better
8729	first time	Urban	Female	25-34	Not in relationship	0	Bachelor	Non-government work	Lower Middle income	No	No	No	No	Extremely concerned	No	Yes	Very easy	Better	Somewhat controlled	Same as before	More than before	More than before	Same as before	Same as before	Less than before	Same as before	Less than before	Less than before	Less than before	Well or better
8732	first time	Urban	Male	25-34	Not in relationship	0	Bachelor	Unemployed	Low income	No	No	No	No	Extremely concerned	No	Yes	Very easy	Much worse	Not very well controlled	Same as before	Less than before	Less than before	Less than before	Same as before	Less than before	Less than before	Same as before	Same as before	Same as before	Neutral
8738	first time	Rural	Male	25-34	In relationship	1-3	Bachelor	Government work	Lower Middle income	No	No	No	No	Extremely concerned	No	Yes	Difficult	Worse	Somewhat controlled	Less than before	Less than before	Same as before	More than before	More than before	More than before	Same as before	More than before	More than before	More than before	Well or better
8750	first time	Urban	Male	45-54	In relationship	1-3	Doctorate/PhD	Government work	Higher middle income	No	No	No	No	Extremely concerned	No	Yes	Very easy	Worse	Somewhat controlled	Same as before	More than before	Same as before	Less than before	More than before	More than before	More than before	More than before	Same as before	More than before	Neutral
8740	first time	Urban	Female	25-34	Not in relationship	0	Masters	Non-government work	Higher middle income	No	No	No	No	Extremely concerned	No	Yes	Neither easy nor difficult	About the same	Somewhat controlled	More than before	More than before	More than before	More than before	More than before	Same as before	More than before	More than before	More than before	More than before	Well or better
8741	first time	Urban	Male	25-34	Not in relationship	0	Bachelor	Unemployed	Lower Middle income	No	No	No	No	Extremely concerned	No	No	Easy	About the same	Very well controlled	Less than before	Less than before	Same as before	More than before	Less than before	Less than before	Same as before	Less than before	Less than before	Less than before	Neutral
8742	first time	Urban	Male	25-34	Not in relationship	0	Post-secondary	Unemployed	Lower Middle income	No	No	No	No	Somewhat concerned	No	Yes	Easy	About the same	Somewhat controlled	Less than before	More than before	More than before	Same as before	More than before	Less than before	Same as before	Same as before	More than before	More than before	Well or better
8749	first time	Urban	Female	45-54	In relationship	1-3	Doctorate/PhD	Government work	Higher middle income	No	No	No	No	Somewhat concerned	No	No	Neither easy nor difficult	About the same	Neutral	Same as before	Same as before	Same as before	Same as before	More than before	More than before	More than before	Same as before	More than before	Same as before	Neutral
8753	first time	Urban	Female	18-24		0	Bachelor	Unemployed	Low income	No	No	No	No	Extremely concerned	No	Not sure	Neither easy nor difficult	Worse	Neutral	Same as before	Same as before	Same as before	Same as before	Same as before	Same as before	Same as before	Same as before	Same as before	Same as before	Neutral
8755	first time	Urban	Male	25-34	Not in relationship	0	Bachelor	Non-government work	Low income	No	No	No	No	Extremely concerned	No	Yes	Neither easy nor difficult	Worse	Not very well controlled	Same as before	Less than before	More than before	Prefer not to say/missing data	More than before	Same as before	Same as before	Same as before	Less than before	Less than before	Not well or worse
8762	first time	Urban	Male	55-64	In relationship	1-3	Doctorate/PhD	Government work	Higher middle income	No	No	No	No	Extremely concerned	No	Yes	Easy	Worse	Very well controlled	Same as before	Same as before	Same as before	Same as before	Same as before	Same as before	Same as before	More than before	More than before	More than before	Well or better
8756	first time	Urban	Male	35-44	Not in relationship	0	Masters	Non-government work	Lower Middle income	No	No	No	No	Extremely concerned	No	Yes	Very easy	Much better	Somewhat controlled	More than before		More than before	More than before	More than before	Same as before	More than before	More than before	More than before	More than before	Well or better
8757	first time	Urban	Male	25-34	Not in relationship	0	Bachelor	Non-government work	Lower Middle income	No	No	Yes	Yes	Extremely concerned	No	Yes	Very easy	Worse	Neutral	Same as before	Same as before	More than before	Same as before	Same as before	Same as before	Same as before	Same as before	Same as before	Same as before	Neutral
8759	first time	Urban	Female	18-24	Not in relationship	0	Secondary or lower	Unemployed	Higher middle income	No	No	No	No	Extremely concerned	Yes	Not sure	Neither easy nor difficult	About the same	Neutral	Less than before	Same as before	More than before	Prefer not to say/missing data	Same as before	Prefer not to say/missing data	Same as before	Same as before	More than before	More than before	Well or better
8761	first time	Rural	Male	25-34	Not in relationship	0	Masters	Non-government work	Lower Middle income	No	No	No	No	Extremely concerned	No	Yes	Neither easy nor difficult	Better	Neutral	Less than before	More than before	More than before	Same as before	Same as before	Same as before	Same as before	Same as before	Same as before	Same as before	Well or better
8765	first time	Urban	Male	35-44	In relationship	1-3	Bachelor	Government work	Lower Middle income	No	No	Yes	No	Extremely concerned	No	Yes	Neither easy nor difficult	About the same	Somewhat controlled	Prefer not to say/missing data	More than before	More than before	Same as before	Same as before	Same as before	Same as before	Same as before	Same as before	Same as before	Well or better
8763	first time	Urban	Female	25-34	In relationship	0	Bachelor	Non-government work	Lower Middle income	No	No	Yes	Yes	Moderately concerned	No	Yes	Very easy	Better	Somewhat controlled	More than before	More than before	Same as before	More than before	Same as before	More than before	More than before	More than before	Less than before	Same as before	Not well or worse
8766	first time	Urban	Male	25-34	In relationship	0	Post-secondary	Government work	Lower Middle income	No	No	Yes	No	Extremely concerned	No	Yes	Neither easy nor difficult	About the same	Not very well controlled	Same as before	Same as before	Same as before	Less than before	Same as before	Less than before	Same as before	Same as before	Same as before	Same as before	Well or better
8768	first time	Urban	Male	45-54	In relationship	1-3	Masters	Government work	Lower Middle income	No	No	No	No	Extremely concerned	Yes	No	Neither easy nor difficult	About the same	Somewhat controlled	More than before	Same as before	Same as before	Same as before	Same as before	More than before	Same as before	Same as before	More than before	More than before	Well or better
8774	first time	Urban	Male	45-54	In relationship	4+	Masters	Government work	Higher middle income	No	No	No	No	Extremely concerned	No	Yes	Easy	Worse	Somewhat controlled	More than before	More than before	More than before	More than before	More than before	Less than before	More than before	More than before	More than before	Same as before	Well or better
8769	first time	Urban	Female	18-24		0	Secondary or lower	Unemployed	Low income	No	No	No	No	Extremely concerned	No	Yes	Very difficult	Much worse	Somewhat controlled	Less than before	Less than before	Less than before	Prefer not to say/missing data	Less than before	Prefer not to say/missing data	Less than before	Less than before	Less than before	Less than before	Neutral
8778	first time	Urban	Male	35-44	In relationship	0	Doctorate/PhD	Government work	Lower Middle income	No	No	No	No	Moderately concerned	No	Yes	Difficult	About the same	Neutral	More than before	More than before	More than before	More than before	More than before	More than before	More than before	More than before	More than before	More than before	Neutral
8776	first time	Urban	Male	18-24		0	Bachelor	Unemployed	Higher middle income	No	No	No	No	Moderately concerned	No	Yes	Neither easy nor difficult	About the same	Somewhat controlled	More than before	More than before	More than before	More than before	More than before	More than before	More than before	More than before	More than before	More than before	Well or better
8785	first time	Urban	Female	55-64	In relationship	1-3	Post-secondary	Government work	Lower Middle income	No	No	No	No	Extremely concerned	Not sure	Yes	Easy	About the same	Very well controlled	More than before	Same as before	Same as before	Less than before	Same as before	Less than before	Less than before	More than before	More than before	Same as before
8793	first time	Urban	Female	25-34	In relationship	1-3	Bachelor	Government work	Lower Middle income	No	No	Yes	No	Extremely concerned	No	Yes	Easy	About the same	Not very well controlled	Same as before	More than before	Same as before	Same as before	Same as before	Same as before	More than before	Same as before	More than before	Same as before	Well or better
8788	first time	Urban	Male	18-24	Not in relationship	0	Bachelor	Unemployed	Lower Middle income	No	No	No	No	Extremely concerned	No	Yes	Neither easy nor difficult	About the same	Very well controlled	Prefer not to say/missing data	Same as before	Same as before	Same as before	Same as before	Less than before	More than before	More than before	More than before	More than before	Well or better
8802	first time	Urban	Female	45-54	In relationship	1-3	Masters	Government work	Lower Middle income	No	No	No	No	Extremely concerned	No	Yes	Neither easy nor difficult	About the same	Somewhat controlled	Same as before	Same as before	Same as before	More than before	Same as before	Same as before	Same as before	More than before	Same as before	Same as before	Well or better
8817	first time	Urban	Female	35-44	Not in relationship	0	Masters	Non-government work	Low income	No	No	Yes	No	Extremely concerned	Yes	Yes	Difficult	Worse	Very well controlled	Prefer not to say/missing data	Same as before	More than before	Same as before	More than before	Prefer not to say/missing data	More than before	More than before	Less than before	More than before	Neutral
8815	first time	Urban	Female	35-44	In relationship	1-3	Doctorate/PhD	Government work	Lower Middle income	No	No	No	No	Extremely concerned	No	No	Neither easy nor difficult	About the same	Neutral	Same as before	Same as before	Same as before	More than before	Same as before	Less than before	Same as before	Same as before	Same as before	Same as before	Neutral
8827	first time	Urban	Female	35-44	In relationship	1-3	Bachelor	Government work	Lower Middle income	No	No	No	No	Extremely concerned	No	Yes	Easy	Worse	Somewhat controlled	More than before	More than before	More than before	More than before	More than before	Same as before	More than before	More than before	More than before	More than before
8859	first time	Urban	Female	35-44	Not in relationship	0	Masters	Government work	Low income	No	No	No	No	Extremely concerned	No	No	Easy	About the same	Neutral	Same as before	Same as before	Same as before	Same as before	Same as before	Same as before	More than before	Same as before	Same as before	Same as before	Well or better
8881	first time	Urban	Male	25-34	Not in relationship	1-3	Post-secondary	Unemployed	Lower Middle income	Yes	Yes	Yes	No	Extremely concerned	No	Yes	Very easy	Worse	Somewhat controlled	More than before	Same as before	More than before	Prefer not to say/missing data	Same as before	More than before	Less than before	Prefer not to say/missing data	Less than before	Same as before	Neutral
8879	first time	Rural	Male	25-34	Not in relationship	0	Bachelor	Unemployed	Low income	No	No	No	No	Extremely concerned	No	Yes	Very easy	Much better	Very well controlled	Same as before	Same as before	Same as before	Prefer not to say/missing data	More than before	Prefer not to say/missing data	Same as before	More than before	More than before	More than before	Well or better
8899	first time	Urban	Male	35-44	In relationship	1-3	Bachelor	Government work	Lower Middle income	No	No	No	No	Extremely concerned	No	Yes	Very difficult	About the same	Somewhat controlled	Less than before	Less than before	Less than before	Less than before	Less than before	More than before	Less than before	Less than before	Less than before	Less than before	Well or better
8905	first time	Rural	Female	25-34			Bachelor	Non-government work	Lower Middle income	No	Yes	Yes	No	Extremely concerned	No	Yes	Very difficult	Much worse	Somewhat controlled	Same as before	More than before	More than before	Same as before	More than before	Less than before	More than before	More than before	Same as before	Same as before	Neutral
8900	first time	Rural	Male	18-24	Not in relationship	0	Post-secondary	Unemployed	Low income	Not sure	Not sure	Not sure	Not sure	Extremely concerned	Not sure	Yes	Difficult	Worse	Somewhat controlled	Less than before	More than before	More than before	Less than before	Same as before	Prefer not to say/missing data	More than before	Same as before	More than before	More than before	Neutral
8901	first time	Urban	Female	25-34	Not in relationship	0	Masters	Government work	Lower Middle income	No	No	Yes	No	Extremely concerned	No	No	Neither easy nor difficult	About the same	Somewhat controlled	Same as before	Same as before	Same as before	Same as before	Same as before	Same as before	Same as before	Same as before	Same as before	Same as before	Well or better
8927	first time	Urban	Male	25-34	In relationship	0	Bachelor	Non-government work	Lower Middle income	No	No	No	No	Extremely concerned	No	Yes	Neither easy nor difficult	Worse	Somewhat controlled	Same as before	Same as before	Same as before	Less than before	Same as before	Same as before	Same as before	Same as before	Less than before	Same as before	Neutral
8908	first time	Rural	Male	25-34	Not in relationship	0	Bachelor	Government work	Lower Middle income	Not sure	Not sure	Not sure	No	Extremely concerned	No	Yes	Neither easy nor difficult	About the same	Not very well controlled	Same as before	Same as before	Same as before	More than before	Same as before	Same as before	Same as before	More than before	More than before	More than before	Neutral
8910	first time	Urban	Female	25-34	In relationship	1-3	Doctorate/PhD	Government work	Lower Middle income	No	No	No	No	Extremely concerned	No	Yes	Easy	About the same	Somewhat controlled	Same as before	More than before	More than before	More than before	Same as before	More than before	More than before	More than before	Same as before	Same as before	Neutral
8916	first time	Urban	Male	25-34	Not in relationship	0	Bachelor	Unemployed	Low income	No	No	No	No	Extremely concerned	No	Yes	Difficult	Worse	Very well controlled	Prefer not to say/missing data	Same as before	Same as before	Less than before	More than before	Prefer not to say/missing data	More than before	Same as before	Same as before	Same as before	Not well or worse
8919	first time	Urban	Male	35-44	In relationship	0	Masters	Government work	Lower Middle income	No	No	No	No	Extremely concerned	No	Yes	Very easy	About the same	Somewhat controlled	Same as before	Same as before	Same as before	More than before	Same as before	Same as before	Same as before	More than before	Same as before	Same as before	Well or better
8921	first time	Urban	Female	25-34	Not in relationship	0	Masters	Government work	Lower Middle income	No	No	Yes	No	Moderately concerned	No	No	Very easy	About the same	Not very well controlled	Same as before	Same as before	Same as before	Same as before	Same as before	Same as before	More than before	Same as before	Same as before	Same as before	Neutral
8920	first time	Rural	Male	35-44	In relationship	1-3	Masters	Government work	Higher middle income	No	No	No	No	Extremely concerned	No	Yes	Very easy	About the same	Very well controlled	Same as before	Same as before	Same as before	More than before	Same as before	Same as before	Same as before	Same as before	More than before	Same as before	Well or better
8914	first time	Urban	Male	35-44	In relationship	1-3	Doctorate/PhD	Government work	Higher middle income		No	No	No	Moderately concerned	No	Yes	Difficult	Worse	Not very well controlled	Same as before	More than before	More than before	More than before	More than before	Same as before	Same as before	Same as before	Same as before	Same as before	Neutral
8918	first time	Rural	Male	25-34	Not in relationship	0	Bachelor	Government work	Lower Middle income	No	No	No	No	Extremely concerned	No	Yes	Easy	About the same	Not very well controlled	More than before	More than before	More than before	More than before	More than before	Less than before	More than before	Same as before	More than before	More than before	Neutral
8935	first time	Urban	Female	35-44	In relationship	1-3	Doctorate/PhD	Government work	Lower Middle income	No	No	No	No	Extremely concerned	No	Yes		About the same	Somewhat controlled	Less than before	Less than before	Less than before	More than before	Same as before	Less than before	Same as before	Same as before	Less than before	Less than before	Well or better
8926	first time	Urban	Male	25-34	Not in relationship	0	Post-secondary	Government work	Lower Middle income	No	No	No	No	Extremely concerned	No	Yes	Very difficult	Better	Very well controlled	Less than before	Same as before	Less than before	Less than before	Less than before	More than before	Less than before	More than before	Same as before	Same as before	Neutral
8929	first time	Urban	Male	35-44	In relationship	1-3	Post-secondary	Non-government work	Low income	No	No	No	No	Extremely concerned	No		Neither easy nor difficult	Worse	Neutral	Less than before	Same as before	Less than before	Less than before	Less than before	Less than before	Same as before	Same as before	Less than before	Less than before	Not well or worse
8928	first time	Urban	Male	45-54	In relationship	4+	Masters	Government work	Lower Middle income	No	No	No	No	Extremely concerned	No	Yes	Difficult	About the same	Somewhat controlled	More than before	Same as before	Same as before	Same as before	Same as before	Same as before	Same as before	Same as before	Same as before	Same as before	Well or better
8930	first time	Rural	Male	35-44	Not in relationship	1-3	Masters	Government work	Lower Middle income	No	No	No	No	Somewhat concerned	Yes	Yes	Neither easy nor difficult	About the same	Not well controlled at all	Less than before	More than before	Same as before	Less than before	More than before	More than before	More than before	Less than before	More than before	More than before	Neutral
8931	first time	Urban	Male	25-34	Not in relationship	0	Bachelor	Unemployed	Low income	No	No	No	No	Moderately concerned	No	Yes	Very easy	Worse	Somewhat controlled	More than before	Same as before	Same as before	More than before	Same as before	Same as before	Same as before	Same as before	Same as before	Same as before	Well or better
8932	first time	Urban	Female	25-34	Not in relationship	0	Bachelor	Government work	Lower Middle income	No	Not sure	Not sure	No	Extremely concerned	No	No	Very easy	Worse	Not well controlled at all	Less than before	More than before	More than before	Prefer not to say/missing data	Same as before	Less than before	Same as before	Less than before	More than before	More than before	Neutral
8933	first time	Urban	Male	25-34	In relationship	0	Bachelor	Non-government work	Low income	No	No	No	No	Extremely concerned	No	Yes	Very easy	Worse	Not very well controlled	Less than before	Same as before	Same as before	Less than before	Same as before	Less than before	More than before	Prefer not to say/missing data	Same as before	Same as before	Well or better
8938	first time	Urban	Female	35-44	In relationship	4+	Bachelor	Government work	Higher middle income	No	No	Yes	No	Somewhat concerned	No	No	Easy	Better	Neutral	Same as before	More than before	More than before	More than before	Same as before	Same as before	More than before	Same as before	More than before	Same as before	Well or better
8942	first time	Urban	Female	35-44	In relationship	1-3	Masters	Government work	Lower Middle income	No	No	No	No	Extremely concerned	No	Yes	Easy	About the same	Somewhat controlled	Same as before	Same as before	Same as before	Same as before	Same as before	Same as before	Same as before	Same as before	Same as before	Same as before	Well or better
8946	first time	Rural	Female	35-44	Not in relationship	0	Masters	Government work	Lower Middle income	No	No	No	No	Extremely concerned	Not sure	Yes	Difficult	Worse	Somewhat controlled	Same as before	More than before	Same as before	More than before	More than before	Less than before	More than before	Same as before	Less than before	Same as before	Well or better
8948	first time	Urban	Male	25-34	Not in relationship	0	Bachelor	Non-government work	Higher middle income	No	No	No	No	Extremely concerned	No	Yes	Neither easy nor difficult	About the same	Neutral	Same as before	More than before	More than before	Prefer not to say/missing data	Same as before	Same as before	Same as before	Less than before	Same as before	Same as before	Well or better
8957	first time	Urban	Female	18-24	Not in relationship	0	Bachelor	Unemployed	Low income	No	No	No	No	Moderately concerned	No	Yes	Neither easy nor difficult	Better	Very well controlled	More than before	More than before	More than before	Same as before	More than before	Same as before	More than before	More than before	Same as before	Same as before	Neutral
8971	first time	Urban	Male	45-54	In relationship	1-3	Doctorate/PhD	Government work	Lower Middle income	No	No	No	No	Extremely concerned	No	Yes	Difficult	About the same	Somewhat controlled	More than before	More than before	Same as before	More than before	More than before	Less than before	More than before	Same as before	Same as before	Same as before	Neutral
8969	first time	Urban	Female	35-44	Not in relationship	1-3	Post-secondary	Non-government work	Lower Middle income	No	No	Not sure	No	Moderately concerned	Not sure	Yes	Neither easy nor difficult	Worse	Not very well controlled	Same as before	Same as before	Same as before	More than before	More than before	Less than before	Same as before	Less than before	Less than before	Less than before	Neutral
8984	first time		Male	25-34	Not in relationship	0	Bachelor	Unemployed	Lower Middle income	No	No	Yes	No	Extremely concerned	No	Yes	Difficult	Worse	Not very well controlled	Same as before	Same as before	Same as before	Same as before	Same as before	Same as before	More than before	More than before	Same as before	Less than before	Not well or worse
8981	first time	Urban	Male	25-34	Not in relationship	0	Bachelor	Non-government work	Lower Middle income	No	No	No	No	Extremely concerned	No	Yes	Difficult	Worse	Somewhat controlled	Prefer not to say/missing data	More than before	More than before	More than before	Same as before	Less than before	More than before	Same as before	More than before	More than before	Well or better
8988	first time	Urban	Female	25-34	Not in relationship	0	Bachelor	Unemployed	Lower Middle income	No	No	No	No	Somewhat concerned	No	Yes	Easy	Better	Somewhat controlled	More than before	More than before	Less than before	Same as before	More than before	Less than before	Same as before	Same as before	Same as before	Same as before	Neutral
8995	first time	Urban	Female	25-34	Not in relationship	0	Masters	Government work	Lower Middle income	No	No	No	No	Extremely concerned	No	Yes	Very easy	About the same	Somewhat controlled	Same as before	Same as before	Same as before	Same as before	Less than before	Prefer not to say/missing data	Same as before	More than before	Less than before	Less than before	Neutral
8996	first time	Urban	Male	45-54	In relationship	1-3	Masters	Government work	Lower Middle income	No	No	Not sure	No	Extremely concerned	Yes	Yes	Neither easy nor difficult	About the same	Very well controlled	Same as before	Same as before	Same as before	Same as before	More than before	Same as before	More than before	Same as before	More than before	Same as before	Well or better
8999	first time	Rural	Female	25-34		0	Bachelor	Non-government work	Lower Middle income	No	No	No	No	Extremely concerned	No	Yes	Difficult	Much better	Neutral	Less than before	More than before	Same as before	Same as before	Prefer not to say/missing data	More than before	Same as before	More than before	More than before	Same as before	Neutral
9001	first time	Urban	Female	25-34	Not in relationship	0	Bachelor	Unemployed	Low income	No	No	No	No	Extremely concerned	No	Not sure	Difficult	Worse	Neutral	More than before	More than before	More than before	Less than before	More than before	More than before	More than before	Less than before	More than before	More than before	Not well or worse
9003	first time	Urban	Male	25-34	Not in relationship	0	Bachelor	Unemployed	Low income	No	No	No	No	Extremely concerned	No	Yes	Very easy	Worse	Somewhat controlled	Same as before	More than before	Prefer not to say/missing data	Same as before	Same as before	Same as before	More than before	Same as before	Same as before	Same as before	Well or better
9004	first time	Urban	Male	25-34	Not in relationship	0	Bachelor	Unemployed	Low income	No	No	No	No	Moderately concerned	No	No	Very difficult	Better	Very well controlled	Less than before	Same as before	More than before	More than before	Less than before	Less than before	More than before	Same as before	Same as before	Less than before	Neutral
9006	first time	Urban	Male	45-54	In relationship	4+	Masters	Government work	Higher middle income	No	No	No	No	Extremely concerned	No	No	Neither easy nor difficult	About the same	Very well controlled	Less than before	Less than before	Less than before	Same as before	Same as before	Same as before	Same as before	Same as before	Same as before	Same as before	Neutral
9039	first time	Urban	Female	45-54	In relationship	4+	Masters	Government work	Lower Middle income	No	No	No	No	Extremely concerned	Not sure	Yes	Difficult	Worse	Not very well controlled	More than before	More than before	More than before	Same as before	More than before	Same as before	More than before	More than before	More than before	Same as before	Neutral
9043	first time	Urban	Female	25-34	Not in relationship	0	Masters	Government work	Lower Middle income	No	No	Yes	No	Moderately concerned	No	Yes	Very easy	About the same	Neutral	Same as before	Same as before	Same as before	Same as before	Same as before	Same as before	Same as before	Same as before	Same as before	Same as before	Neutral
9045	first time	Urban	Female	25-34	Not in relationship	0	Masters	Government work	Higher middle income	No	No	No	No	Extremely concerned	No	Yes	Difficult	Worse	Not very well controlled	More than before	More than before	More than before	More than before	Same as before	More than before	More than before	More than before	More than before	Same as before	Neutral
9053	first time	Urban	Female	35-44	In relationship	1-3	Bachelor	Government work	Lower Middle income	No	No	No	No	Extremely concerned	No	Yes	Very difficult	About the same	Neutral	Same as before	Less than before	Less than before	Less than before	More than before	Same as before	Same as before	More than before	Same as before	Less than before	Neutral
9056	first time	Urban	Female	35-44	In relationship	1-3	Bachelor	Government work	Low income	No	No	Yes	No	Extremely concerned	No	Yes	Very easy	Worse	Somewhat controlled	More than before	Less than before	More than before	Same as before	Same as before	Less than before	More than before	Less than before	Less than before	Less than before	Neutral
9072	first time	Rural	Female	25-34	In relationship	1-3	Post-secondary	Government work	Lower Middle income	Yes	No	No	No	Extremely concerned	No	No	Very easy	About the same	Somewhat controlled	Prefer not to say/missing data	More than before	Same as before	Same as before	Same as before	Same as before	Same as before	Same as before	Less than before	Same as before	Well or better
9058	first time	Rural	Male	25-34	In relationship	1-3	Bachelor	Government work	Lower Middle income	No	No	No	No	Somewhat concerned	No	Yes	Easy	About the same	Somewhat controlled	Same as before	Same as before	Same as before	Prefer not to say/missing data	Prefer not to say/missing data	Same as before	Same as before	Same as before	Less than before	Same as before	Neutral
9059	first time	Urban	Female	35-44	Not in relationship	0	Post-secondary		Lower Middle income	No	No	No	No	Moderately concerned	No	Yes	Neither easy nor difficult	Worse	Neutral	Same as before	Same as before	Less than before	Less than before	Same as before	Less than before	Same as before	Same as before	Same as before	Same as before	Neutral
9066	first time	Urban	Female	25-34	In relationship	1-3	Post-secondary	Government work	Lower Middle income	No	No	No	No	Extremely concerned	No	Yes	Neither easy nor difficult	Worse	Very well controlled	Same as before	Same as before	Same as before	Same as before	Same as before	Less than before	Same as before	Same as before	Same as before	Same as before	Well or better
9057	first time	Urban	Female	25-34	In relationship	1-3	Bachelor	Government work	Higher middle income	No	Yes	Yes	No	Extremely concerned	Yes	Yes	Difficult	Much better	Neutral	Same as before	More than before	More than before	More than before	Same as before	Less than before	More than before	More than before	More than before	More than before	Neutral
9075	first time	Urban	Male	35-44	In relationship	1-3	Post-secondary	Government work	Low income	No	No	Yes	No	Extremely concerned	No	Yes	Very easy	Worse	Not very well controlled	Less than before	More than before	Less than before	Prefer not to say/missing data	More than before	Less than before	Same as before	Less than before	Same as before	Same as before	Neutral
9061	first time	Urban	Female	25-34	Not in relationship	0	Bachelor	Government work	Higher middle income	Yes	No	Yes	No	Slightly concerned	No	No	Very easy	Worse	Somewhat controlled	Same as before	Same as before	Same as before	Less than before	Same as before	Same as before	Same as before	Same as before	Less than before	Less than before	Well or better
9065	first time	Urban	Female	25-34	In relationship	1-3	Bachelor	Government work	Lower Middle income	No	No	Yes	No	Moderately concerned	No	Yes	Neither easy nor difficult	About the same	Somewhat controlled	Same as before	Same as before	Same as before	Less than before	Less than before	Same as before	More than before	Same as before	Same as before	Same as before	Well or better
9068	first time	Rural	Male	18-24	Not in relationship	0	Bachelor	Unemployed	Higher middle income	No	No	No	No	Extremely concerned	No	Yes	Easy	Better	Very well controlled	Less than before	More than before	More than before	Less than before	More than before	Less than before	More than before	More than before	More than before	More than before	Well or better
9069	first time	Rural	Male	25-34	Not in relationship	0	Post-secondary	Government work	Lower Middle income	No	No	No	No	Extremely concerned	No	Not sure	Neither easy nor difficult	About the same	Somewhat controlled	Same as before	Same as before	More than before	Same as before	Same as before	Less than before	Same as before	Same as before	Same as before	More than before	Well or better
9070	first time	Rural	Male	35-44	In relationship	1-3	Bachelor	Government work	Lower Middle income	No	No	No	No	Extremely concerned	No	Yes	Easy	About the same	Neutral	More than before	More than before	More than before	Same as before	More than before	Same as before	More than before	Same as before	More than before	More than before	Neutral
9071	first time	Urban	Female	35-44	In relationship	1-3	Post-secondary	Government work	Low income	No	No	No	No	Extremely concerned	No	Yes	Neither easy nor difficult	About the same	Somewhat controlled	Same as before	Same as before	Same as before	Same as before	Same as before	Same as before	Same as before	More than before	More than before	Same as before	Neutral
9073	first time	Rural	Male	25-34	In relationship	0	Post-secondary	Government work	Higher middle income	Not sure	Not sure	No	No	Moderately concerned	No	Not sure	Very easy	Better	Very well controlled	Same as before	Same as before	Same as before	More than before	Same as before	Same as before	Same as before	Same as before	Same as before	Same as before	Well or better
9078	first time	Urban	Female	25-34	In relationship	0	Bachelor	Government work	Higher middle income	Not sure	No	Yes	No	Moderately concerned	No	No	Very easy	About the same	Not very well controlled	Same as before	More than before	Same as before	Same as before	Same as before	Prefer not to say/missing data	Same as before	Same as before	Same as before	Same as before	Well or better
9076	first time	Urban	Male	25-34			Post-secondary	Government work	Lower Middle income	No	No	No	No	Extremely concerned	No	Yes	Very easy	About the same	Somewhat controlled	Same as before	Same as before	More than before	Prefer not to say/missing data	Same as before	Same as before	Same as before	Same as before	More than before	Same as before	Neutral
9079	first time	Urban	Female	18-24	Not in relationship	0	Post-secondary	Unemployed	Low income	No	No	No	No	Slightly concerned	No	No	Very easy	About the same	Not very well controlled	More than before	More than before	More than before	Less than before	Same as before	Less than before	More than before	Same as before	More than before	More than before	Well or better
9080	first time	Urban	Male	35-44	In relationship	1-3	Bachelor	Government work	Lower Middle income	No	No	No	No	Extremely concerned	No	No	Very easy	About the same	Somewhat controlled	Same as before	More than before	Same as before	More than before	Same as before	Prefer not to say/missing data	Less than before	Less than before	Same as before	Same as before	Well or better
9082	first time	Urban	Female	35-44	Not in relationship	0	Post-secondary	Non-government work	Lower Middle income	No	No	No	No	Extremely concerned	No	Yes	Difficult	Worse	Neutral	More than before	More than before	More than before	More than before	More than before	More than before	More than before	More than before	More than before	Same as before	Well or better
9083	first time	Urban	Female	18-24	Not in relationship	0	Post-secondary	Unemployed	Higher middle income	No	No	No	No	Extremely concerned	No	Yes	Neither easy nor difficult	Worse	Neutral	Same as before	Less than before	Less than before	Prefer not to say/missing data	More than before	Prefer not to say/missing data	Same as before	More than before	Same as before	Same as before	Neutral
9084	first time	Urban	Male	35-44	In relationship	1-3	Masters	Government work	Higher middle income	No	No	No	No	Slightly concerned	No	Yes	Neither easy nor difficult	About the same	Somewhat controlled	More than before	More than before	More than before	Same as before	Same as before	Same as before	Same as before	Same as before	More than before	Same as before	Well or better
9087	first time	Urban	Female	35-44	In relationship	1-3	Post-secondary	Government work	Lower Middle income	No	No	No	No	Moderately concerned	Yes	Yes	Neither easy nor difficult	About the same	Neutral	Same as before	Same as before	Same as before		More than before	Same as before	Same as before	Same as before	More than before	More than before	Neutral
9111	first time	Urban	Female	45-54	In relationship	4+	Masters	Government work	Lower Middle income	No	No	No	No	Extremely concerned	No	Yes	Easy	About the same	Neutral	Same as before	Same as before	Same as before	Less than before	Same as before	Same as before	Less than before	Same as before	Same as before	Same as before	Neutral
9118	first time	Rural	Female	35-44	In relationship	1-3	Post-secondary	Government work	Lower Middle income	No	Yes	Yes	No	Extremely concerned	No	Yes	Easy	About the same	Neutral	More than before	Same as before	Same as before	Same as before	More than before	Prefer not to say/missing data	More than before	Same as before	Same as before	Same as before	Neutral
9124	first time	Urban	Female	45-54	In relationship	1-3	Masters	Government work	Higher middle income	No	No	No	No	Extremely concerned	No	Yes	Difficult	Worse	Somewhat controlled	Prefer not to say/missing data	Same as before	Same as before	Prefer not to say/missing data	Same as before	Prefer not to say/missing data	More than before	More than before	Same as before	Same as before	Neutral
9123	first time	Urban	Female	55-64	Not in relationship	1-3	Post-secondary	Government work	Lower Middle income	No	No	No	No	Extremely concerned	Not sure	Yes	Very easy	About the same	Not very well controlled	More than before	Same as before	Less than before	Same as before	Same as before	Same as before		More than before	Same as before	Same as before	Well or better
9157	first time	Urban	Male	25-34	In relationship	1-3	Masters	Government work	Higher middle income	No	No	Yes	No	Extremely concerned	No	Yes	Neither easy nor difficult	About the same	Somewhat controlled	Same as before	Same as before	Same as before	Less than before	Less than before	More than before	Less than before	Less than before	Less than before	Less than before	Well or better
9182	first time	Urban	Male	25-34	In relationship	1-3	Masters	Government work	Lower Middle income	No	No	No	No	Moderately concerned	No	Yes	Difficult	Worse	Somewhat controlled	Same as before	More than before	More than before	More than before	Same as before	Same as before	More than before	Same as before	Less than before	Less than before	Well or better
9189	first time	Urban	Male	25-34	Not in relationship	0	Post-secondary	Government work	Lower Middle income	No	No	No	No	Extremely concerned	No	Yes	Neither easy nor difficult	About the same	Neutral	Same as before	Same as before	Same as before	Same as before	Same as before	Same as before	Same as before	Same as before	More than before	Same as before	Neutral
9184	first time	Rural	Male	18-24	Not in relationship	0	Post-secondary	Unemployed	Lower Middle income	Not sure	No	No	No	Extremely concerned	No	Not sure	Very difficult	Better	Neutral	More than before	More than before	More than before	Same as before	Same as before	Less than before	More than before	More than before	Same as before	Same as before	Well or better
9196	first time	Urban	Male	35-44	In relationship	0	Secondary or lower	Non-government work	Low income	No	No	No	No	Extremely concerned	No	Yes	Easy	Worse	Very well controlled	More than before	Less than before	More than before	Prefer not to say/missing data	Prefer not to say/missing data	Prefer not to say/missing data	More than before	More than before	More than before	More than before	Well or better
9186	first time	Urban	Female	25-34	In relationship	1-3	Post-secondary	Government work	Lower Middle income	No	No	No	No	Extremely concerned	Not sure	Yes	Easy	Worse	Somewhat controlled	Less than before	Less than before	Less than before	More than before	More than before	More than before	Same as before	Same as before	More than before	Same as before	Well or better
9187	first time	Urban	Male	25-34	Not in relationship	0	Post-secondary	Government work	Lower Middle income	No	No	No	No	Extremely concerned	No	Yes	Very easy	About the same	Not very well controlled	Same as before	Same as before	Same as before	Prefer not to say/missing data	More than before	Same as before	More than before	Same as before	More than before	Less than before	Well or better
9190	first time	Urban	Female	35-44	In relationship	1-3	Bachelor	Government work	Lower Middle income	No	No	Yes	No	Extremely concerned	No	Yes	Easy	Worse	Not very well controlled	Same as before	More than before	More than before	Same as before	Same as before	Same as before	Same as before	Same as before	Same as before	Same as before	Well or better
9191	first time	Urban	Female	45-54	In relationship	1-3	Masters	Government work	Higher middle income	No	No	No	No	Extremely concerned	No	Yes	Very difficult	Worse	Somewhat controlled	Less than before	Less than before	Less than before	Prefer not to say/missing data	Same as before	More than before	More than before	More than before	Same as before	Same as before	Neutral
9198	first time	Urban	Female	35-44	In relationship	1-3	Bachelor	Government work	Lower Middle income	No	No	Yes	No	Extremely concerned	Yes	Yes	Easy	About the same	Somewhat controlled	More than before	More than before	More than before	Less than before	More than before	Less than before	Less than before	Less than before	Less than before	Less than before	Neutral
9204	first time	Urban	Female	25-34	In relationship	1-3	Bachelor	Government work	Lower Middle income	Not sure	No	No	No	Slightly concerned	No	Yes	Easy	About the same	Somewhat controlled	Same as before	Same as before	Same as before	Same as before	Same as before	Same as before	Same as before	Same as before	Same as before	Same as before	Well or better
9195	first time	Urban	Female	25-34	In relationship	1-3	Post-secondary	Government work	Lower Middle income	No	No	No	No	Extremely concerned	No	Yes	Very easy	Worse	Somewhat controlled	Same as before	Same as before	Less than before	Same as before	Less than before	Same as before	More than before	More than before	Same as before	Same as before	Well or better
9197	first time	Rural	Female	35-44	In relationship	1-3	Bachelor	Government work	Higher middle income	No	No	No	No	Extremely concerned	No	Yes	Very easy	Worse	Somewhat controlled	Less than before	Less than before	Less than before	Less than before	Less than before	Less than before	More than before	More than before	Less than before	Less than before	Not well or worse
9208	first time	Rural	Male	25-34	Not in relationship	0	Post-secondary	Unemployed	Low income	No	No	No	No	Moderately concerned	No	Yes	Neither easy nor difficult	Worse	Not very well controlled	Less than before	More than before	Same as before	Same as before	More than before	Same as before	More than before	Same as before	More than before	More than before	Neutral
9192	first time	Urban	Male	35-44	Not in relationship	1-3	Masters	Government work	Lower Middle income	No	No	No	No	Extremely concerned	No	Yes	Easy	About the same	Somewhat controlled	Less than before	More than before	More than before	Same as before	Same as before	Same as before	Same as before	Same as before	Same as before	Same as before	Neutral
9216	first time	Urban	Male	25-34	Not in relationship	0	Post-secondary	Government work	Lower Middle income	Not sure	No	Yes	No	Moderately concerned	No	No	Easy	Worse	Somewhat controlled	More than before	Less than before	Less than before	More than before	Less than before	More than before	Less than before	More than before	Less than before	Less than before	Not well or worse
9200	first time	Urban	Female	25-34	In relationship	1-3	Post-secondary	Government work	Lower Middle income	No	No	No	No	Extremely concerned	No	Not sure	Easy	About the same	Somewhat controlled	Same as before	Same as before	More than before	More than before	Same as before	Same as before	Same as before	Same as before	Same as before	Same as before	Neutral
9193	first time	Urban	Male	18-24	Not in relationship	0	Post-secondary	Unemployed	Low income	No	No	No	No	Extremely concerned	No	Not sure	Easy	About the same	Neutral	Same as before	More than before	More than before	Less than before	Same as before	Prefer not to say/missing data	More than before	More than before	More than before	More than before	Well or better
9199	first time	Urban	Female	45-54	In relationship	1-3	Masters	Government work	Higher middle income	No	No	No	No	Extremely concerned	Not sure	Yes	Easy	About the same	Neutral	Same as before	More than before	More than before	Same as before	More than before	Same as before	More than before	More than before	More than before	More than before	Neutral
9202	first time	Urban	Male	25-34	In relationship	1-3	Masters	Government work	Lower Middle income	No	Yes	Yes	Yes	Extremely concerned	No	Yes	Neither easy nor difficult	Worse	Not very well controlled	Same as before	More than before	More than before	More than before	More than before	Same as before	More than before	Same as before	Less than before	Less than before	Neutral
9201	first time	Urban	Female	25-34	In relationship	1-3	Post-secondary	Government work	Higher middle income	No	No	Yes	No	Extremely concerned	No	No		Worse	Not well controlled at all	Less than before	Less than before	Same as before	Prefer not to say/missing data	More than before	Less than before	More than before	Same as before	Less than before	Less than before	Neutral
9207	first time	Urban	Female	35-44	In relationship	1-3	Bachelor	Government work	Lower Middle income	No	No	Yes	No	Extremely concerned	No	Yes	Difficult	Worse	Somewhat controlled	Same as before	Same as before	More than before	Less than before	Less than before	Less than before	Less than before	Same as before	Less than before	Less than before	Neutral
9210	first time	Urban	Female	25-34	In relationship	0	Post-secondary	Government work	Lower Middle income	No	No	No	No	Extremely concerned	No	Yes	Easy	About the same	Not very well controlled	Less than before	More than before	More than before	More than before	Same as before	Less than before	Less than before	More than before	Same as before	Same as before	Well or better
9205	first time	Urban	Female	25-34	Not in relationship	0	Post-secondary	Government work	Lower Middle income	No	No	No	No	Moderately concerned	No	Yes	Neither easy nor difficult	About the same	Somewhat controlled	Same as before	Same as before	Same as before	Less than before	Same as before	Less than before	Same as before	Same as before	Same as before	Same as before	Well or better
9217	first time	Urban	Male	55-64	In relationship	1-3	Masters	Government work	Lower Middle income	No	No	No	No	Extremely concerned	Yes	Yes	Easy	Much better	Somewhat controlled	More than before	Less than before	More than before	Less than before	Same as before	More than before	More than before	More than before	More than before	More than before	Well or better
9211	first time	Rural	Male	25-34	In relationship	0	Post-secondary	Non-government work	Low income	No	No	No	No	Extremely concerned	No	Yes	Very difficult	Much worse	Very well controlled	Same as before	More than before	More than before	Less than before	Same as before	More than before	Same as before	More than before	Same as before	Same as before	Well or better
9209	first time	Rural	Female	25-34	Not in relationship	1-3	Masters	Non-government work	Higher middle income	No	No	No	No	Extremely concerned	No	No	Easy	Worse	Somewhat controlled	Same as before	More than before	Same as before	Prefer not to say/missing data	Same as before	Same as before	More than before	Same as before	Same as before	More than before	Neutral
9212	first time	Urban	Female	25-34	Not in relationship	0	Post-secondary	Government work	Lower Middle income	No	No	Yes	No	Extremely concerned	No	Yes	Difficult	Worse	Not very well controlled	More than before	More than before	Same as before	Same as before	Same as before	Less than before	More than before	Less than before	Same as before	Same as before	Not well or worse
9214	first time	Urban	Male	25-34	In relationship	1-3	Post-secondary	Government work	Low income	Not sure	Not sure	Not sure	No	Extremely concerned	No	Yes	Difficult	About the same	Not very well controlled	More than before	More than before	More than before	Less than before	Same as before	Less than before	More than before	Same as before	More than before	More than before	Neutral
9215	first time	Urban	Male	45-54	In relationship	4+	Masters	Non-government work	Higher middle income	No	No	No	No	Somewhat concerned	No	Yes	Neither easy nor difficult	Worse	Neutral	Less than before	More than before	More than before	More than before	More than before	Less than before	Same as before	More than before	Less than before	More than before	Not well or worse
9219	first time	Urban	Female	25-34	In relationship	1-3	Post-secondary	Government work	Lower Middle income	No	No	Yes	No	Extremely concerned	No	Yes	Easy	Better	Somewhat controlled	More than before	More than before	More than before	Prefer not to say/missing data		Prefer not to say/missing data	More than before	More than before	Same as before	Same as before	Well or better
9222	first time	Urban	Female	35-44	In relationship	1-3	Post-secondary	Government work	Lower Middle income	No	No	Yes	No	Extremely concerned	No	No	Easy	Worse	Not well controlled at all	Same as before	Less than before	More than before	Same as before	Less than before	More than before	Less than before	Less than before	More than before	More than before	Neutral
9221	first time	Urban	Female	25-34	Not in relationship	0	Post-secondary	Government work	Low income	No	No	No	No	Extremely concerned	No	Yes	Neither easy nor difficult	About the same	Somewhat controlled	Same as before	Same as before	Same as before	Same as before	Same as before	Same as before	More than before	Same as before	Same as before	Same as before	Well or better
9223	first time	Urban	Female	25-34	In relationship	1-3	Post-secondary	Government work	Higher middle income	No	No	No	No	Extremely concerned	No	No	Difficult	Better	Very well controlled	More than before	Less than before	More than before	More than before	Same as before	Same as before	Less than before	More than before	Same as before	Same as before	Neutral
9224	first time	Rural	Male	25-34	Not in relationship	0	Bachelor	Unemployed	Low income	No	No	No	No	Moderately concerned	Not sure	Not sure	Difficult	About the same	Neutral	Same as before	More than before	Less than before	More than before	More than before	Less than before	Less than before	More than before	More than before	Less than before	Neutral
9225	first time	Urban	Female	35-44	Not in relationship	0	Masters	Government work	Lower Middle income	No	No	No	No	Extremely concerned	No	Yes	Very easy	About the same	Somewhat controlled	Same as before	Same as before	Same as before	Same as before	Same as before	Same as before	Same as before	Same as before	Same as before	Same as before	Well or better
9231	first time	Urban	Male	25-34	In relationship	1-3	Bachelor	Government work	Lower Middle income	No	No	No	No	Extremely concerned	Yes	Yes	Difficult	About the same	Not well controlled at all	Same as before	Same as before	Same as before	Same as before	Same as before	Same as before	Same as before	Less than before	Same as before	Same as before	Neutral
9235	first time	Urban	Male	25-34	In relationship	0		Government work	Lower Middle income	No	No	No	No	Extremely concerned	No	Yes	Neither easy nor difficult	About the same	Neutral	Same as before	Same as before	Same as before	Same as before	Same as before	Less than before	Same as before	Same as before	Same as before	Same as before	Well or better
9240	first time	Rural	Male	25-34	In relationship	1-3	Bachelor	Government work	Lower Middle income	Not sure	No	No	No	Extremely concerned	No	Yes	Easy	About the same	Not very well controlled	Same as before	Same as before	Same as before	More than before	Less than before	Less than before	More than before	Less than before	Less than before	Less than before	Neutral
9237	first time	Rural	Male	25-34	Not in relationship	0	Bachelor	Government work	Lower Middle income	Not sure	No	No	No	Moderately concerned	Yes	No	Easy	About the same	Somewhat controlled	Same as before	More than before	More than before	Less than before	Same as before	Same as before	Same as before	Same as before	Same as before	Same as before	Well or better
9238	first time		Female	25-34	Not in relationship	0	Post-secondary	Government work	Lower Middle income	No	No	No	No	Extremely concerned	No	Yes	Difficult	Better	Somewhat controlled	More than before	More than before	More than before	Same as before	Same as before	Same as before	Same as before	More than before	More than before	Less than before	Neutral
9239	first time	Urban	Female	25-34	Not in relationship	0	Post-secondary	Government work	Lower Middle income	No	No	No	No	Extremely concerned	No	Yes	Neither easy nor difficult	Worse	Not very well controlled	More than before	More than before	More than before	More than before	Same as before	Same as before	Same as before	Same as before	More than before	Same as before	Well or better
9242	first time	Rural	Female	25-34	In relationship	1-3	Post-secondary	Government work	Lower Middle income	No	No	No	No	Extremely concerned	Yes	Yes	Difficult	About the same	Neutral	More than before	Same as before	More than before	Prefer not to say/missing data	Prefer not to say/missing data	Less than before	More than before	More than before	More than before	Same as before	Neutral
9244	first time	Urban	Female	35-44	In relationship	1-3	Bachelor	Government work	Lower Middle income	No	No	Yes	No	Moderately concerned	No	Yes	Neither easy nor difficult	About the same	Somewhat controlled	Same as before	Same as before	More than before	More than before	More than before	Same as before	More than before	Same as before	Same as before	Same as before	Well or better
9247	first time	Urban	Male	25-34		0	Post-secondary	Government work	Higher middle income	Not sure	Not sure	Yes	Not sure	Extremely concerned	No	Yes	Neither easy nor difficult	About the same	Neutral	Same as before	Same as before	Same as before	Same as before	Same as before	Same as before	Same as before	Same as before	Same as before	Same as before	Well or better
9302	first time	Rural	Female	35-44	In relationship	1-3	Masters	Government work	Lower Middle income	No	No	No	No	Extremely concerned	No	Yes	Difficult	About the same	Somewhat controlled	More than before	More than before	More than before	Same as before	Same as before	Same as before	More than before	Same as before	Less than before	Less than before	Neutral
9266	first time	Rural	Male	25-34	In relationship	1-3	Post-secondary	Government work	Low income	No	No	Yes	Yes	Extremely concerned	Not sure	Yes	Easy	Much worse	Not very well controlled	Less than before	Same as before	Less than before	Less than before	Same as before	More than before	Same as before	More than before	More than before	More than before	Not well or worse
9265	first time	Urban	Female	25-34	In relationship	0	Post-secondary	Unemployed	Lower Middle income	No	No	No	No	Extremely concerned	No	Yes	Neither easy nor difficult	About the same	Not very well controlled	Less than before	More than before	Same as before	Less than before	More than before	More than before	Same as before	More than before	Same as before	Same as before	Well or better
9267	first time	Urban	Female	55-64	In relationship	1-3	Masters	Government work	Lower Middle income	No	No	Yes	No	Extremely concerned	Yes	Yes	Very easy	Worse	Not very well controlled	Same as before	More than before	Same as before	Less than before	Less than before	Less than before	More than before	Same as before	Less than before	Less than before	Well or better
9264	first time	Urban	Female	25-34			Masters	Government work	Lower Middle income	Not sure	No	No	No	Extremely concerned	No	No	Difficult	About the same	Neutral	Prefer not to say/missing data	Prefer not to say/missing data	Prefer not to say/missing data	More than before	Same as before	Same as before	More than before	Same as before	Same as before	Same as before	Well or better
9269	first time	Urban	Male	25-34	Not in relationship	0	Masters		Higher middle income	No	No	No	No	Extremely concerned	No	Yes	Very easy	About the same	Somewhat controlled	Same as before	Same as before	Same as before	Same as before	Same as before	Same as before	Same as before	Same as before	Same as before	Same as before	Neutral
9271	first time	Rural	Male	35-44	In relationship	1-3	Bachelor	Government work	Lower Middle income	No	No	No	No	Extremely concerned	No	Yes	Very difficult	Worse	Somewhat controlled	Same as before	Same as before	More than before	Less than before	More than before	More than before	Same as before	More than before	More than before	Same as before	Neutral
9270	first time	Rural	Female	25-34	Not in relationship	0	Post-secondary	Government work	Lower Middle income	No	No	Yes	No	Extremely concerned	No	Yes	Very easy	Worse	Very well controlled	More than before	More than before	More than before	More than before	Prefer not to say/missing data	Prefer not to say/missing data	More than before	Prefer not to say/missing data	More than before	Same as before
9278	first time	Urban	Male	35-44	In relationship	1-3	Doctorate/PhD	Government work	Higher middle income	No	No	No	No	Moderately concerned	No	No	Easy	Better	Neutral	Same as before	More than before	Same as before	More than before	Same as before	Same as before	More than before	More than before	Same as before	Same as before	Well or better
9273	first time	Rural	Male	25-34	Not in relationship	0	Masters	Government work	Lower Middle income	No	No	No	No	Extremely concerned	Not sure	Yes	Very difficult	Much worse	Somewhat controlled	More than before	More than before	More than before	More than before	More than before	Less than before		More than before	More than before	More than before	Well or better
9275	first time	Rural	Male	35-44	In relationship	1-3	Bachelor	Government work	Lower Middle income	No	No	No	No	Extremely concerned	No	Yes	Difficult	Worse	Not very well controlled	Less than before	Less than before	Less than before	Less than before	Less than before	More than before	Less than before	More than before	Less than before	Less than before	Not well or worse
9276	first time	Rural	Female	25-34	Not in relationship	0	Masters	Unemployed	Low income	No	No	No	No	Moderately concerned	Yes	Yes	Very difficult	Better	Not very well controlled	Same as before	Same as before	Same as before	Less than before	More than before	Same as before	More than before	More than before	Same as before		Well or better
9301	first time	Urban	Male	25-34	In relationship	1-3	Bachelor	Government work	Lower Middle income	No	No	No	No	Extremely concerned	Yes	Yes	Difficult	Worse	Not very well controlled	Less than before	Prefer not to say/missing data	Less than before	Less than before	Same as before	Less than before	Less than before	Same as before	Less than before	Same as before	Well or better
9281	first time	Urban	Female	35-44	In relationship	1-3	Post-secondary	Government work	Higher middle income	No	No	No	No	Extremely concerned	No	No	Difficult	Worse	Somewhat controlled	More than before	More than before	More than before	Same as before	More than before	Less than before	More than before	More than before	Same as before	Same as before	Neutral
9280	first time	Urban	Female	35-44	In relationship	1-3	Masters	Government work	Lower Middle income	No	No	No	No	Extremely concerned	No	Yes	Neither easy nor difficult	About the same	Not very well controlled	Same as before		Same as before	Same as before	Same as before	Prefer not to say/missing data	Same as before	Same as before	Same as before	Same as before	Neutral
9286	first time	Urban	Female	25-34	In relationship	1-3	Post-secondary	Government work	Lower Middle income	No	No	No	No	Moderately concerned	No	Yes	Neither easy nor difficult	About the same	Somewhat controlled	Same as before	Same as before	Same as before	Same as before	Less than before	Same as before	Same as before	Same as before	Same as before	Same as before	Neutral
9291	first time	Urban	Male	35-44	In relationship	1-3	Masters	Government work	Lower Middle income	No	No	No	No	Extremely concerned	No	Yes	Difficult	Worse	Somewhat controlled	Same as before	Same as before	Same as before	Less than before	Same as before	Less than before	Same as before	Same as before	More than before	Same as before	Neutral
9283	first time	Rural	Female	25-34	Not in relationship	0	Post-secondary	Government work	Low income	Not sure	No	Yes	No	Extremely concerned	No	Yes	Easy	About the same	Neutral	Same as before	Same as before	Same as before	Same as before	Same as before	Prefer not to say/missing data	Same as before	Same as before	Same as before	Same as before	Neutral
9285	first time	Urban	Female	25-34	Not in relationship	0	Post-secondary	Government work	Higher middle income	No	No	No	No	Extremely concerned	No	Yes	Easy	About the same	Neutral	Less than before	More than before	More than before	Less than before	Prefer not to say/missing data	Less than before	More than before	More than before	Less than before	Less than before	Neutral
9297	first time	Urban	Male	25-34	Not in relationship	0	Post-secondary	Unemployed	Lower Middle income	No	No	No	No	Extremely concerned	No	Yes	Neither easy nor difficult	Worse	Very well controlled	Same as before	More than before	Less than before	More than before	Same as before	Less than before	More than before	More than before	Less than before	Same as before	Well or better
9292	first time	Rural	Female	25-34	In relationship	1-3	Post-secondary	Government work	Lower Middle income	Not sure	Not sure	Not sure	Not sure	Extremely concerned	No	Yes	Difficult	About the same	Somewhat controlled	Same as before	Same as before	Same as before	Same as before	Same as before	Same as before	Same as before	Same as before	Less than before	Same as before	Well or better
9288	first time	Urban	Male	25-34	Not in relationship	0	Post-secondary	Government work	Lower Middle income	No	No	No	No	Moderately concerned	No	No	Easy	About the same	Neutral	Same as before	More than before	More than before	Same as before	Same as before	Less than before	More than before	Same as before	Same as before	Same as before	Neutral
9293	first time	Rural	Male	35-44	In relationship	1-3	Post-secondary	Government work	Lower Middle income	No	No	No	No	Extremely concerned	No	Yes	Easy	About the same	Not very well controlled	Same as before	Same as before	Same as before	Same as before	Same as before	Less than before	Same as before	Same as before	Less than before	Less than before	Neutral
9294	first time	Rural	Male	35-44	Not in relationship	0	Post-secondary	Government work	Lower Middle income	No	No	No	No	Extremely concerned	No	No	Neither easy nor difficult	About the same	Somewhat controlled	Same as before	Same as before	Same as before	Same as before	Same as before	Same as before	Same as before	Same as before	Same as before	Same as before	Well or better
9295	first time	Urban	Female	35-44	In relationship	0	Masters	Government work	Lower Middle income	No	No	No	No	Extremely concerned	Yes	Yes	Neither easy nor difficult	About the same	Somewhat controlled	Prefer not to say/missing data	Same as before	Same as before	Prefer not to say/missing data	Same as before	Prefer not to say/missing data	Same as before	Prefer not to say/missing data	Same as before	Same as before	Well or better
9300	first time	Urban	Female	25-34	In relationship	1-3	Post-secondary	Government work	Lower Middle income	No	No	No	Not sure	Extremely concerned	No	Yes	Very easy	Better	Neutral	More than before	More than before	More than before	More than before	More than before	Less than before	More than before	More than before	More than before	Less than before	Well or better
9304	first time	Urban	Male	35-44	In relationship	1-3	Bachelor	Government work	Lower Middle income	No	No	No	No	Moderately concerned	No	No	Easy	About the same	Somewhat controlled	Same as before	More than before	More than before	Prefer not to say/missing data	More than before	Less than before	More than before	Same as before		More than before	Well or better
9309	first time	Rural	Male	25-34	In relationship	0	Post-secondary	Government work	Lower Middle income	No	No	No	No	Extremely concerned	No	Yes	Difficult	Better	Somewhat controlled	More than before	More than before	More than before	Less than before	Less than before	Less than before	More than before	Less than before	Less than before	Less than before	Neutral
9325	first time	Rural	Female	25-34	Not in relationship	0	Post-secondary	Government work	Lower Middle income	No	No	No	No	Moderately concerned	No	Yes	Neither easy nor difficult	Better	Neutral	Same as before	Same as before	Same as before	Same as before	Same as before	Same as before	Same as before	Same as before	Same as before	Same as before	Neutral
9312	first time	Urban	Female	25-34	Not in relationship	0	Post-secondary	Government work	Lower Middle income	No	No	No	No	Extremely concerned	No	Yes	Neither easy nor difficult	About the same	Somewhat controlled	Same as before	Same as before	Same as before	Same as before	Same as before	Less than before	More than before	More than before	Same as before	Same as before	Well or better
9314	first time	Urban	Female	25-34	In relationship	1-3	Post-secondary	Government work	Lower Middle income	No	No	No	No	Extremely concerned	No	Not sure	Neither easy nor difficult	About the same	Neutral	Same as before	Same as before	Same as before	Same as before	Same as before	Same as before	Same as before	Same as before	Same as before	Same as before	Neutral
9315	first time	Urban	Female	25-34	In relationship	1-3	Bachelor	Government work	Lower Middle income	No	No	No	No	Extremely concerned	No	Yes	Neither easy nor difficult	Worse	Neutral	Same as before	Prefer not to say/missing data	Prefer not to say/missing data	Same as before	Same as before	Prefer not to say/missing data	Prefer not to say/missing data	Same as before	More than before	Same as before	Neutral
9316	first time	Urban	Male	25-34	In relationship	1-3	Post-secondary	Government work	Low income	No	No	No	No	Extremely concerned	No	Yes	Very difficult	Worse	Somewhat controlled	More than before	More than before	Same as before	Same as before	Same as before	Same as before	Same as before	Less than before	More than before	Same as before	Not well or worse
9317	first time	Urban	Male	25-34		0	Post-secondary		Lower Middle income	No	No	No	No	Extremely concerned	No	Yes	Neither easy nor difficult	Worse	Neutral	Less than before	Less than before	Less than before	Less than before	Same as before	Less than before	Less than before	Same as before	Less than before	Less than before	Neutral
9320	first time	Rural	Male	25-34	In relationship	1-3	Post-secondary	Government work	Lower Middle income	Not sure	No	No	No	Extremely concerned	No	Yes	Very easy	Better	Somewhat controlled	More than before	More than before	More than before	More than before	Same as before	Same as before	More than before	More than before	Same as before	Same as before	Well or better
9321	first time	Urban	Female	25-34	In relationship	0	Post-secondary	Government work	Lower Middle income	No	No	No	No	Extremely concerned	No	No	Neither easy nor difficult	Worse	Neutral	Same as before	More than before	More than before	More than before	Same as before	Less than before	More than before	Same as before	Same as before	Same as before	Well or better
9322	first time	Urban	Male	25-34	Not in relationship	0	Post-secondary	Government work	Higher middle income	No	No	No	No	Extremely concerned	No	Yes	Very easy	About the same	Somewhat controlled	More than before	More than before	Same as before	Same as before	Same as before	Less than before	Same as before	Same as before	Same as before	Same as before	Well or better
9332	first time	Urban	Female	35-44	In relationship	1-3	Post-secondary	Government work	Higher middle income	No	No	No	No	Extremely concerned	No	Not sure	Neither easy nor difficult	About the same	Somewhat controlled	More than before	More than before	More than before	Same as before	Same as before	Same as before	Same as before	More than before	Same as before	Same as before	Well or better
9323	first time	Rural	Male	25-34	In relationship	0	Bachelor	Government work	Lower Middle income	No	Not sure	Not sure	Not sure	Somewhat concerned	No	Yes	Easy	About the same	Somewhat controlled	Less than before	Less than before	Less than before	More than before	More than before	Less than before	Same as before	Less than before	Same as before	Same as before	Neutral
9328	first time	Rural	Male	35-44	In relationship	4+	Bachelor	Government work	Lower Middle income	No	No	Yes	No	Extremely concerned	No	Yes	Easy	About the same	Somewhat controlled	Less than before	More than before	Less than before	More than before	More than before	Same as before	Same as before	Less than before	More than before	More than before	Neutral
9329	first time	Urban	Male	25-34	Not in relationship	0	Bachelor	Unemployed	Lower Middle income	No	No	No	No	Moderately concerned	Not sure	Yes	Neither easy nor difficult	About the same	Neutral	Same as before	More than before	More than before	More than before	Prefer not to say/missing data	Prefer not to say/missing data	Prefer not to say/missing data	Prefer not to say/missing data	More than before	More than before	Neutral
9327	first time	Urban	Male	25-34	Not in relationship	0	Bachelor	Government work	Lower Middle income	No	No	No	No	Extremely concerned	No	Yes	Difficult	About the same	Not very well controlled	More than before	Same as before	More than before	Same as before	Same as before	Less than before	More than before	Same as before	Same as before	Same as before	Neutral
9334	first time	Urban	Male	25-34	Not in relationship	0	Post-secondary	Government work	Lower Middle income	Not sure	No	No	No	Moderately concerned	No	Not sure	Neither easy nor difficult	Better	Not very well controlled	More than before	More than before	More than before	More than before	More than before	Same as before	Same as before	More than before	More than before	More than before	Neutral
9355	first time	Urban	Female	25-34	Not in relationship	0	Post-secondary	Government work	Higher middle income	No	No	No	No	Extremely concerned	No	Yes	Easy	Better	Very well controlled	Less than before	Same as before	Less than before	Prefer not to say/missing data	Same as before	Same as before	Same as before	Same as before	Same as before	Same as before	Well or better
9352	first time	Urban	Female	25-34	In relationship	1-3	Bachelor	Government work	Lower Middle income	No	No	Yes	No	Extremely concerned	No	Yes	Neither easy nor difficult	About the same	Somewhat controlled	Same as before	Same as before	Same as before	Same as before	More than before	Same as before	Same as before	More than before	Same as before	Same as before	Well or better
9353	first time	Urban	Female	25-34	Not in relationship	0	Post-secondary	Government work	Lower Middle income	No	No	No	No	Extremely concerned	No	Yes	Neither easy nor difficult	About the same	Neutral	Same as before	Same as before	Same as before	More than before	Same as before	Less than before	More than before	Same as before	Same as before	Same as before	Neutral
9356	first time	Urban	Female	45-54	Not in relationship	1-3	Masters	Government work	Lower Middle income	No	No	No	No	Extremely concerned	No	Yes	Difficult	Worse	Not very well controlled	Same as before	Same as before	Same as before	Prefer not to say/missing data	More than before	Same as before	More than before	Same as before	More than before	More than before	Neutral
9363	first time	Urban	Female	25-34	Not in relationship	0	Post-secondary	Government work	Lower Middle income	No	No	No	No	Extremely concerned	No	Yes	Neither easy nor difficult	Better	Somewhat controlled	Same as before	Same as before	Same as before	Less than before	Same as before	More than before	More than before	More than before	Same as before	Same as before	Not well or worse
9361	first time	Rural	Female	25-34	In relationship	1-3	Bachelor	Government work	Lower Middle income	No	No	No	No	Moderately concerned	No	Yes	Easy	About the same	Neutral	Same as before	Less than before	Less than before	Same as before	Same as before	Less than before	More than before	More than before	Same as before	Less than before	Well or better
9360	first time	Urban	Female	35-44	In relationship	1-3	Masters	Government work	Lower Middle income	No	No	No	No	Extremely concerned	No	Yes	Difficult	Worse	Not very well controlled	Same as before	Same as before	Same as before	More than before	Same as before	Less than before	Less than before	More than before	Same as before	Same as before	Neutral
9359	first time	Urban	Female	25-34	In relationship	1-3	Bachelor	Government work	Lower Middle income	No	No	No	No	Extremely concerned	No	Yes	Very easy	Worse	Not very well controlled	More than before	More than before	Less than before	Less than before	More than before	Less than before	Less than before	More than before	Less than before	Less than before	Neutral
9365	first time	Rural	Male	25-34	In relationship	1-3	Post-secondary	Government work	Lower Middle income	Not sure	Not sure	Not sure	No	Extremely concerned	No	Yes	Neither easy nor difficult	About the same	Very well controlled	More than before	More than before	Same as before	Prefer not to say/missing data	Same as before	Same as before	More than before	More than before	More than before	Same as before	Well or better
9366	first time	Urban	Male	35-44	In relationship	1-3	Masters	Government work	Lower Middle income	No	No	Yes	No	Extremely concerned	Yes	Yes	Difficult	About the same	Very well controlled	Less than before	More than before	More than before	Less than before		More than before		More than before	More than before	Same as before	Well or better
9368	first time	Rural	Female	35-44	In relationship	1-3	Masters	Government work	Lower Middle income	No	No	No	No	Extremely concerned	No	Yes	Neither easy nor difficult	About the same	Not very well controlled	Less than before	Less than before	Same as before	Less than before	Less than before	Less than before	Same as before	Same as before	Less than before	Same as before	Neutral
9370	first time	Rural	Male	25-34	In relationship	1-3	Post-secondary	Government work	Low income	No	No	No	No	Extremely concerned	No	Yes	Difficult	Better	Very well controlled	More than before	More than before	More than before	Same as before	Same as before	Less than before	More than before	More than before	Less than before	Less than before	Well or better
9372	first time	Rural	Male	25-34	Not in relationship	0	Post-secondary	Unemployed	Lower Middle income	No	No	No	No	Moderately concerned	No	Yes	Neither easy nor difficult	About the same	Not very well controlled	More than before	More than before	More than before	Same as before	Same as before	Same as before	More than before	Same as before	Same as before	Same as before	Neutral
9375	first time	Rural	Male	45-54	In relationship	1-3	Post-secondary	Government work	Higher middle income	No	No	No	No	Extremely concerned	No	Yes	Difficult	About the same	Not very well controlled	More than before	Same as before	Same as before	Same as before	Same as before	Less than before	Less than before	Same as before	Same as before	Same as before	Not well or worse
9378	first time	Rural	Male	25-34	In relationship	1-3	Bachelor	Government work	Lower Middle income	No	No	No	No	Moderately concerned	No	Yes	Neither easy nor difficult	About the same	Somewhat controlled	Same as before	Same as before	Same as before	Same as before	Same as before	Same as before	Same as before	Same as before	Same as before	Same as before	Well or better
9379	first time	Urban	Male	35-44	In relationship	1-3	Masters	Government work	Lower Middle income	No	No	No	No	Extremely concerned	No	Yes	Neither easy nor difficult	About the same	Neutral	More than before	Same as before	Same as before	More than before	Same as before	More than before	Same as before	Same as before	More than before	More than before	Well or better
9382	first time	Urban	Male	35-44	In relationship	1-3	Masters	Government work	Lower Middle income	No	No	No	No	Moderately concerned	No	Yes	Difficult	Worse	Somewhat controlled	Less than before	More than before		Less than before	More than before	Same as before	More than before	Less than before	More than before	More than before	Neutral
9383	first time	Urban	Female	25-34	Not in relationship	0	Bachelor	Government work	Higher middle income	No	No	No	No	Extremely concerned	No	Yes	Neither easy nor difficult	Better	Somewhat controlled	Same as before	More than before	Same as before	Less than before	Same as before	Same as before	Same as before	More than before	More than before	Same as before	Well or better
9384	first time	Urban	Female	25-34	Not in relationship	0	Post-secondary	Government work	Lower Middle income	No	No	No	No	Extremely concerned	No	Yes	Neither easy nor difficult	About the same	Somewhat controlled	Same as before	More than before	More than before	Less than before	Same as before	Less than before	More than before	Same as before	More than before	More than before	Well or better
9385	first time	Urban	Male	25-34	Not in relationship	0	Bachelor	Non-government work	Higher middle income	No	No	No	No	Extremely concerned	No	Yes	Neither easy nor difficult	Worse	Somewhat controlled	Same as before	More than before	More than before	More than before	Same as before	More than before	More than before	Same as before	More than before	More than before	Neutral
9386	first time	Urban	Female	25-34	In relationship	1-3	Bachelor	Government work	Lower Middle income	No	No	Not sure	No	Extremely concerned	Yes	Yes	Neither easy nor difficult	About the same	Somewhat controlled	Same as before	More than before	More than before	More than before	Same as before	Less than before	Same as before	Less than before	Less than before	Less than before	Neutral
9387	first time	Urban	Female	25-34	Not in relationship	0	Masters	Government work	Lower Middle income	No	No	No	No	Extremely concerned	Not sure	Yes	Neither easy nor difficult	About the same	Somewhat controlled	Same as before	Same as before	More than before	Same as before	Same as before	More than before	Same as before	More than before	More than before	More than before	Well or better
9389	first time	Rural	Female	25-34	Not in relationship	1-3	Post-secondary	Government work	Lower Middle income	No	No	No	No	Extremely concerned	Yes	Yes	Neither easy nor difficult	About the same	Not very well controlled	More than before	More than before	More than before	Prefer not to say/missing data	Same as before	Less than before	More than before	More than before	Same as before	Same as before	Neutral
9390	first time	Urban	Male	18-24	Not in relationship	0	Secondary or lower	Unemployed	Higher middle income	No	No	No	No	Extremely concerned	No	Yes	Difficult	Much worse	Somewhat controlled	Same as before	Less than before	Less than before	More than before	More than before	More than before	Less than before	Same as before	Less than before	Less than before	Well or better
9408	first time	Rural	Male	25-34	In relationship	1-3	Bachelor	Government work	Lower Middle income	Not sure	Not sure	Not sure	No	Moderately concerned	No	Yes	Easy	About the same	Not very well controlled	Same as before	Same as before	Same as before	More than before	Same as before	Less than before	Same as before	Same as before	More than before	More than before	Neutral
9407	first time	Urban	Male	35-44	In relationship	1-3	Bachelor	Government work	Lower Middle income	No	No	Yes	No	Extremely concerned	No	Yes	Difficult	Better	Somewhat controlled	More than before	More than before	More than before	More than before	More than before	More than before	More than before	More than before	Less than before	Less than before	Neutral
9410	first time	Urban	Female	25-34	In relationship	0	Masters	Government work	Lower Middle income	No	No	No	No	Extremely concerned	No	Yes	Neither easy nor difficult	About the same	Not very well controlled	More than before	More than before	More than before	More than before	More than before	More than before	More than before	Same as before	More than before	More than before	Neutral
9420	first time	Rural	Female	25-34	In relationship	0	Post-secondary	Government work	Higher middle income	No	No	No	No	Extremely concerned	No	No	Neither easy nor difficult	Worse	Neutral	Same as before	More than before	More than before	Less than before	Same as before	Same as before	Same as before	More than before	Same as before	Less than before	Neutral
9419	first time	Urban	Male	25-34	Not in relationship	0	Post-secondary	Government work	Lower Middle income	No	No	Yes	No	Extremely concerned	No	Yes	Neither easy nor difficult	Worse	Not well controlled at all	Less than before	Less than before	Less than before	Less than before	Same as before	Less than before	Less than before	Less than before	More than before	More than before	Not well or worse
9422	first time	Urban	Female	25-34		0	Bachelor	Government work	High income	Yes	No	Yes	Yes	Extremely concerned	Yes	Yes	Very difficult	Better	Very well controlled	Same as before	Same as before	Same as before	Same as before	Same as before	Same as before	Same as before	More than before	More than before	More than before	Well or better
9421	first time	Urban	Female	25-34	In relationship	0	Post-secondary	Government work	Lower Middle income	No	No	Not sure	No	Extremely concerned	No	No	Easy	About the same	Neutral	Same as before	More than before	More than before	Same as before	Same as before	Same as before	Same as before	Same as before	Same as before	Same as before	Well or better
9431	first time	Urban	Female	25-34	In relationship	1-3	Post-secondary	Government work	Lower Middle income	No	No	No	No	Extremely concerned	No	Yes	Difficult	About the same	Not very well controlled	Same as before	Same as before	Same as before	Less than before	Same as before	Less than before	Same as before	Same as before	Same as before	Less than before	Neutral
9436	first time	Urban	Male	25-34	In relationship	1-3	Post-secondary	Government work	Low income	No	No	No	No	Extremely concerned	No	Yes	Very easy	About the same	Not very well controlled	Same as before	More than before	More than before	Prefer not to say/missing data	Same as before	Same as before	More than before	More than before	More than before	Same as before	Well or better
9432	first time	Rural	Female	25-34	Not in relationship	0	Post-secondary	Government work	Low income	Not sure	No	Yes	No	Extremely concerned	No	Yes	Very easy	About the same	Neutral	Same as before	Same as before	Same as before	Same as before	Same as before	Less than before	Same as before	Same as before	Same as before	Same as before	Neutral
9433	first time	Urban	Female	35-44	In relationship	1-3	Doctorate/PhD	Government work	Lower Middle income	No	No	Yes	No	Slightly concerned	No	Yes	Very difficult	Worse	Somewhat controlled	More than before	More than before	More than before	More than before	More than before	Less than before	More than before	More than before	More than before	More than before
9441	first time	Urban	Male	45-54	In relationship	1-3	Masters	Government work	Lower Middle income	No	No	Yes	No	Extremely concerned	No	Yes	Difficult	Worse	Somewhat controlled	More than before		More than before	More than before	Same as before	Same as before	More than before	More than before	More than before	More than before	Well or better
9439	first time	Urban	Female	18-24	Not in relationship	0	Bachelor	Unemployed	Lower Middle income	No	No	No	No	Extremely concerned	Not sure	Yes	Neither easy nor difficult	Worse	Somewhat controlled	Same as before	Same as before	Same as before	Less than before	Same as before	More than before	Less than before	More than before	More than before	Same as before	Neutral
9440	first time	Urban	Male	45-54	In relationship	1-3	Masters	Government work	Lower Middle income	No	No	No	No	Extremely concerned	No	Yes	Easy	About the same	Not very well controlled	Same as before	More than before	Same as before	More than before	More than before	Same as before	Same as before	Same as before	Same as before	Same as before	Well or better
9442	first time	Rural	Female	25-34	Not in relationship	0	Post-secondary	Unemployed	Lower Middle income	No	No	No	No	Extremely concerned	No	No	Easy	About the same	Neutral	Less than before	Less than before	Less than before	More than before	Less than before	Less than before	Less than before	Same as before	Less than before	Less than before	Not well or worse
9448	first time	Urban	Female	35-44	In relationship	1-3	Masters	Government work	Lower Middle income	No	No	No	No	Extremely concerned	No	Yes	Neither easy nor difficult	Worse	Somewhat controlled	Same as before	Same as before	Same as before	Same as before	Same as before	Prefer not to say/missing data	Less than before	Same as before	More than before	More than before	Neutral
9450	first time	Urban	Male	45-54	In relationship	1-3	Doctorate/PhD	Government work	Higher middle income	No	No	No	No	Extremely concerned	No	Yes	Difficult	Worse	Not very well controlled	More than before	Same as before	Same as before	Less than before	Less than before	Less than before	Same as before	Same as before	More than before	Same as before	Well or better
9471	first time	Rural	Male	25-34	In relationship	0	Post-secondary	Government work	Lower Middle income	No	No	No	No	Extremely concerned	Yes	Yes	Easy	Worse	Not very well controlled	More than before	More than before	Less than before	Same as before	Same as before	Less than before	More than before	Less than before	More than before	More than before	Not well or worse
9487	first time	Rural	Male	35-44	In relationship	1-3	Masters	Government work	Lower Middle income	No	No	Yes	No	Extremely concerned	No	Yes	Difficult	About the same	Not very well controlled	More than before	More than before	More than before	Same as before	More than before	Same as before	More than before	Same as before	Same as before	Less than before	Neutral
9544	first time	Rural	Male	45-54	In relationship	1-3	Post-secondary	Government work	Lower Middle income	No	No	No	No	Extremely concerned	No	Yes	Difficult	Better	Somewhat controlled	Same as before	Same as before	Same as before	Same as before	Same as before	Prefer not to say/missing data	More than before	Same as before	Same as before	Same as before	Well or better
9546	first time	Rural	Male	35-44	In relationship	1-3	Post-secondary	Government work	Low income	No	No	No	No	Extremely concerned	No	Yes	Difficult	Worse	Not very well controlled	More than before	Same as before	Same as before	Same as before	More than before	More than before	More than before	Same as before	Same as before	Same as before	Not well or worse
9547	first time	Rural	Female	35-44	Not in relationship	0	Doctorate/PhD	Government work	Higher middle income	No	No	No	No	Extremely concerned	No	No	Very easy	About the same	Not very well controlled	Same as before	More than before	More than before	More than before	More than before	More than before	More than before	More than before	Same as before	More than before	Well or better
9556	first time	Urban	Male	35-44	In relationship	1-3	Masters	Government work	Lower Middle income	No	No	Yes	Yes	Moderately concerned	No	No	Very easy	About the same	Not very well controlled	Same as before	More than before	Less than before	More than before	Same as before	Less than before	More than before	More than before	More than before	More than before	Well or better
9558	first time	Urban	Female	25-34	In relationship	1-3	Post-secondary	Government work	Lower Middle income	No	No	No	No	Moderately concerned	No	Yes	Very easy	About the same	Somewhat controlled	Prefer not to say/missing data	Same as before	Same as before	More than before	Same as before	Same as before	Same as before	Same as before	Same as before	Same as before	Well or better
9559	first time	Rural	Male	25-34	Not in relationship	0	Secondary or lower	Unemployed	Low income	Not sure	Not sure	Not sure	No	Extremely concerned	No	Yes	Very difficult	Much worse	Not well controlled at all	More than before	More than before	More than before	Less than before	More than before	Less than before	More than before	Same as before	More than before	More than before	Not well or worse
9666	first time	Urban	Male	55-64	In relationship	1-3	Doctorate/PhD	Government work	Lower Middle income	No	No	No	Not sure	Extremely concerned	Not sure	No	Easy	About the same	Not very well controlled	Same as before	Prefer not to say/missing data	Prefer not to say/missing data	Prefer not to say/missing data	Same as before	Prefer not to say/missing data	Same as before	Same as before	Same as before	Same as before	Well or better
9668	first time	Urban	Female	25-34	Not in relationship	0	Secondary or lower	Non-government work	Low income	No	No	No	No	Slightly concerned	No	No	Easy	Worse	Neutral	More than before	More than before	More than before	Less than before	More than before	Less than before	Same as before	More than before	More than before	More than before	Neutral
9674	first time		Female	18-24	Not in relationship	0	Bachelor	Unemployed	Low income	No	No	No	No	Extremely concerned	No	Not sure	Easy	Worse	Very well controlled	More than before	More than before	More than before	Same as before	Same as before	Less than before	Same as before	More than before	More than before	More than before	Not well or worse
9671	first time	Urban	Female	35-44	Not in relationship	0	Doctorate/PhD	Government work	Higher middle income	No	No	No	No	Slightly concerned	No	No	Easy	About the same	Neutral	Same as before	More than before	Same as before	Prefer not to say/missing data	Same as before	Less than before	Same as before	More than before	More than before	More than before	Well or better
9677	first time	Urban	Female	25-34	Not in relationship	0	Bachelor	Government work	Lower Middle income	No	No	No	No	Extremely concerned	No	Yes	Very easy	About the same	Neutral	Same as before	Same as before	Same as before	Same as before	Same as before	Less than before	More than before	Same as before	More than before	Same as before	Well or better
9676	first time	Urban	Male	25-34	In relationship	1-3	Post-secondary	Government work	Lower Middle income	No	No	No	No	Extremely concerned	Not sure	Yes	Very difficult	Worse	Not very well controlled	More than before	More than before	More than before	Same as before	Same as before	Less than before	More than before	Less than before	More than before	More than before	Neutral
9683	first time	Urban	Male	45-54	In relationship	0	Doctorate/PhD	Government work	Lower Middle income	No	No	No	No		No	No	Easy	About the same	Somewhat controlled	More than before	More than before	More than before	More than before	More than before	Same as before	More than before	Same as before	More than before	Same as before	Well or better
9690	first time	Urban	Male	35-44	In relationship	1-3	Bachelor	Government work	Higher middle income	No	Not sure	No	No	Extremely concerned	Yes	Yes	Easy	About the same	Very well controlled	More than before	More than before	More than before	Same as before	More than before	Less than before	More than before	More than before	More than before	More than before	Neutral
9685	first time	Urban	Male	25-34	Not in relationship	0	Masters	Government work	Lower Middle income	No	No	Yes	No	Not at all concerned	No	Yes	Very easy	Better	Not very well controlled	Less than before	More than before	Same as before	Prefer not to say/missing data	Same as before	Same as before	More than before	Same as before	Less than before	Less than before	Well or better
9693	first time	Urban	Female	35-44	In relationship	1-3	Doctorate/PhD	Government work	Higher middle income	No	No	Not sure	No	Somewhat concerned	No	Yes	Easy	Better	Somewhat controlled	Same as before	Less than before	More than before	More than before	More than before	Less than before	More than before	More than before	Less than before	More than before	Well or better
9708	first time	Urban	Female	35-44	In relationship	1-3	Masters	Non-government work	Higher middle income	No	Yes	Yes	No	Extremely concerned	No	Yes	Very easy	Worse	Neutral	Same as before	Same as before	Same as before	More than before	More than before	Same as before	More than before	Same as before	Same as before	Same as before	Neutral
9711	first time	Urban	Male	35-44	In relationship	1-3	Bachelor	Government work	Lower Middle income	Not sure	No	Yes	No	Extremely concerned	No	Yes	Neither easy nor difficult	Worse	Not very well controlled	Less than before	Same as before	Same as before	Less than before	Less than before	Less than before	Less than before	Same as before	Less than before	Less than before	Neutral
9717	first time	Urban	Female	45-54	In relationship	1-3	Bachelor	Government work	Lower Middle income	No	No	Yes	No	Extremely concerned	Yes	Yes	Neither easy nor difficult	Worse	Not very well controlled	More than before	More than before	More than before	More than before	More than before	Less than before	More than before	Less than before	Less than before	Same as before	Not well or worse
9718	first time	Urban	Male	45-54	In relationship	4+	Bachelor	Government work	Lower Middle income	Not sure	Not sure	Yes	No	Somewhat concerned	No	Yes	Easy	Worse	Somewhat controlled	More than before	More than before	Same as before	More than before	More than before	Same as before	More than before	More than before	Less than before	Less than before	Neutral
9722	first time	Urban	Male	25-34	Not in relationship	0	Bachelor	Unemployed	Lower Middle income	No	No	No	No	Extremely concerned	No	Yes	Neither easy nor difficult	Much worse	Not very well controlled	Less than before	Less than before	Same as before	Less than before	Same as before	Same as before	Same as before	Same as before	Same as before	Same as before	Neutral
9716	first time	Urban	Female	25-34	Not in relationship	0	Masters	Government work	Lower Middle income	No	No	Yes	No	Extremely concerned	No	Yes	Neither easy nor difficult	Worse	Somewhat controlled	Same as before	More than before	More than before	Less than before	More than before	Less than before	More than before	More than before	More than before	Less than before	Well or better
9734	first time	Urban	Female	35-44	In relationship	1-3	Bachelor	Government work	Lower Middle income	No	No	No	No	Extremely concerned	No	Yes	Difficult	Worse	Not very well controlled	Less than before	Less than before	Less than before	Less than before	More than before	Less than before	More than before	Less than before	Less than before	Less than before	Not well or worse
9721	first time	Rural	Male	25-34	Not in relationship	0	Bachelor	Unemployed	Low income	No	No	Yes	No	Extremely concerned	No	Yes	Neither easy nor difficult	Worse	Not very well controlled	Same as before	Same as before	More than before	Prefer not to say/missing data	Same as before	Same as before	Less than before	Same as before	Less than before	Less than before	Neutral
9719	first time	Urban	Male	35-44	In relationship	1-3	Masters	Non-government work	Lower Middle income	Not sure	Not sure	Not sure	No	Extremely concerned	Not sure	Yes	Very easy	About the same	Neutral	Less than before	More than before	More than before	More than before	More than before	More than before	Same as before	Same as before	More than before	More than before	Well or better
9724	first time	Rural	Female	35-44	In relationship	1-3	Masters	Government work	Lower Middle income	No	No	No	No	Extremely concerned	Yes	Yes	Difficult	Worse	Not very well controlled	Same as before	Same as before	Same as before	Same as before	Same as before	Less than before	More than before	More than before	Same as before	Same as before	Neutral
9742	first time	Urban	Female	25-34	Not in relationship	0	Masters	Government work	Low income	No	Not sure	Yes	No	Extremely concerned	No	Yes	Difficult	About the same	Not very well controlled	Less than before	Less than before	Less than before	Less than before	Same as before	Less than before	Less than before	More than before	Less than before	Less than before	Neutral
9723	first time	Urban	Male	25-34	Not in relationship	0	Masters	Government work	Low income	No	No	Not sure	No	Extremely concerned	Not sure	Yes	Neither easy nor difficult	About the same	Not very well controlled	More than before	More than before	More than before	More than before	More than before		More than before	More than before	More than before	More than before	Well or better
9727	first time	Urban	Female	35-44	Not in relationship	0	Post-secondary	Government work	Lower Middle income	No	No	No	No	Extremely concerned	No	Yes	Neither easy nor difficult	About the same	Somewhat controlled	Prefer not to say/missing data	More than before	More than before	Less than before	More than before	Less than before	More than before	Same as before	Less than before	More than before	Well or better
9725	first time	Urban	Female	35-44	In relationship	1-3	Masters	Government work	Lower Middle income	No	No	Yes	No	Extremely concerned	No	Yes	Neither easy nor difficult	About the same	Not very well controlled	Same as before	More than before	More than before	Prefer not to say/missing data	Same as before	Same as before	Same as before	Same as before	More than before	Same as before	Well or better
9763	first time	Urban	Female	35-44	In relationship	1-3	Bachelor	Government work	Low income	No	No	No	No	Extremely concerned	No	Yes	Neither easy nor difficult	About the same	Somewhat controlled	Same as before	Same as before	Same as before	Same as before	Same as before	Same as before	Same as before	Same as before	Same as before	Same as before	Well or better
9740	first time	Rural	Male	35-44	In relationship	1-3	Bachelor	Government work	Lower Middle income	No	No	No	No	Extremely concerned	No	No	Very difficult	Better	Not well controlled at all	Same as before	More than before	More than before	Same as before	More than before	More than before	Less than before	More than before	More than before	Less than before	Neutral
9730	first time	Urban	Female	25-34	Not in relationship	0	Masters	Government work	Lower Middle income	No	No	No	No	Somewhat concerned	No	No	Very easy	About the same	Somewhat controlled	More than before	Same as before	Same as before	More than before	Same as before	Same as before	Same as before	Same as before	More than before	More than before	Neutral
9729	first time	Urban	Male	18-24	Not in relationship	0	Secondary or lower	Unemployed	Low income	No	No	No	No	Extremely concerned	No	Yes	Difficult	Better	Somewhat controlled	Less than before	More than before	More than before	More than before	Same as before	Same as before	More than before	Same as before	Less than before	Same as before	Well or better
9739	first time	Rural	Male	35-44	In relationship	1-3	Bachelor	Government work	Lower Middle income	No	No	No	No	Extremely concerned	No	Yes	Neither easy nor difficult	Worse	Somewhat controlled	More than before	More than before	More than before	Same as before	Prefer not to say/missing data	Less than before	Same as before	More than before	More than before	Same as before	Neutral
9732	first time	Rural	Female	25-34	Not in relationship	0	Masters	Government work	Lower Middle income	No	No	No	No	Extremely concerned	No	Yes	Easy	About the same	Not very well controlled	Less than before	Same as before	Same as before	Same as before	Same as before	Less than before	Same as before	Same as before	Same as before	Same as before	Well or better
9731	first time	Urban	Male	35-44	Not in relationship	1-3	Doctorate/PhD	Government work	Higher middle income	No	No	No	No	Somewhat concerned	Yes	Not sure	Easy	About the same	Somewhat controlled	Same as before	Same as before	Same as before	Same as before	Same as before	Same as before	Same as before	Prefer not to say/missing data	Same as before	More than before	Neutral
9736	first time	Urban	Female	35-44	In relationship	1-3	Masters	Government work	Lower Middle income	No	No	No	No	Extremely concerned	Yes	Yes	Neither easy nor difficult	Better	Somewhat controlled	Same as before	More than before	More than before	Same as before	Same as before	Less than before	More than before	More than before	Less than before	Less than before	Neutral
9735	first time	Urban	Female	25-34	Not in relationship	0	Masters	Non-government work	Lower Middle income	No	Not sure	No	No	Moderately concerned	No	No	Easy	About the same	Not very well controlled	More than before	More than before	More than before	Same as before	More than before	Less than before	More than before	More than before	Less than before	Less than before	Neutral
9773	first time	Rural	Female	35-44	In relationship	1-3	Bachelor	Government work	Lower Middle income	No	No	Yes	No	Extremely concerned	Yes	Yes	Very easy	Worse	Somewhat controlled	More than before	More than before	More than before	More than before	More than before	More than before	More than before	More than before	Less than before	Same as before	Not well or worse
9746	first time	Urban	Female	25-34	Not in relationship	0	Bachelor	Government work	Lower Middle income	No	No	Yes	No	Extremely concerned	No	Yes	Neither easy nor difficult	Much worse	Neutral	Less than before	Less than before	Same as before	Prefer not to say/missing data	Prefer not to say/missing data	More than before	Same as before	Less than before	Less than before	Less than before	Not well or worse
9751	first time	Urban	Female	35-44	In relationship	1-3	Bachelor	Government work	Lower Middle income	No	No	No	No	Moderately concerned	No	No	Neither easy nor difficult	Worse	Not very well controlled	More than before	Same as before	Same as before	Less than before	More than before	Less than before	More than before	Same as before	Less than before	Same as before	Neutral
9749	first time	Urban	Female	35-44	In relationship	1-3	Masters	Government work	Higher middle income	No	No	No	No	Extremely concerned	Not sure	Yes	Easy	About the same	Neutral	Less than before	Same as before	Same as before	Prefer not to say/missing data	Same as before	Same as before	Same as before	More than before	Same as before	Same as before	Neutral
9755	first time	Urban	Male	25-34	Not in relationship	0	Masters	Unemployed	Low income	No	No	No	No	Extremely concerned	No	Yes	Difficult	About the same	Somewhat controlled	Less than before	Less than before	Less than before	More than before	More than before	Same as before	Same as before	Same as before	More than before	More than before	Well or better
9748	first time	Urban	Male	25-34	In relationship	1-3	Masters	Government work	Higher middle income	No	No	No	No	Extremely concerned	No	Yes	Very easy	Better	Not well controlled at all	More than before	More than before	More than before	More than before	More than before	More than before	More than before	Less than before	More than before	More than before	Well or better
9766	first time	Rural	Female	25-34	Not in relationship	0	Bachelor	Unemployed	Low income	No	No	No	No	Extremely concerned	Not sure	Yes	Neither easy nor difficult	Worse	Not very well controlled	Less than before	More than before	More than before	More than before	Same as before	Prefer not to say/missing data	More than before	More than before	Same as before	Same as before	Not well or worse
9781	first time	Urban	Female	35-44	Not in relationship	1-3	Masters	Government work	Lower Middle income	No	No	Yes	No	Extremely concerned	No	Yes	Easy	About the same	Somewhat controlled	Same as before	More than before	Same as before	Same as before	Same as before	Less than before	Same as before	Same as before	Same as before	Same as before	Well or better
9769	first time	Urban	Female	18-24	In relationship	1-3	Bachelor	Unemployed	Higher middle income	No	No	No	No	Extremely concerned	No	Not sure	Neither easy nor difficult	Worse	Not well controlled at all	More than before	More than before	More than before	Less than before	More than before	Same as before	More than before	More than before	More than before	Less than before	Well or better
9778	first time	Urban	Female	45-54	In relationship	4+	Masters	Government work	Higher middle income	No	No	No	No	Extremely concerned	No	Yes	Very difficult	About the same	Somewhat controlled	More than before	More than before	More than before	Same as before	More than before	Same as before	More than before	Same as before	Same as before	Same as before	Neutral
9798	first time	Rural	Female	25-34	In relationship	1-3	Masters	Government work	Lower Middle income	No	No	Yes	No	Extremely concerned	Yes	Yes	Very easy	About the same	Not very well controlled	Same as before	Same as before	Same as before	Less than before	Less than before	Less than before	Same as before	Same as before	Same as before	Same as before	Neutral
9776	first time	Urban	Female	35-44	In relationship	1-3	Post-secondary	Government work	Lower Middle income	No	No	No	No	Extremely concerned	No	Yes	Very easy	Worse	Very well controlled	More than before	More than before	More than before	Less than before	More than before	More than before	More than before	More than before	More than before	More than before	Well or better
9775	first time	Urban	Male	25-34	In relationship	0	Masters	Government work	Lower Middle income	No	Yes	Yes	No	Moderately concerned	No	Yes	Very easy	Much worse	Not very well controlled	Less than before	More than before	More than before	Same as before	Prefer not to say/missing data	More than before	More than before	More than before	More than before	More than before	Not well or worse
9780	first time	Urban	Female	25-34	In relationship	0	Masters	Non-government work	Lower Middle income	No	No	No	No	Extremely concerned	No	No	Easy	About the same	Neutral	Same as before	Same as before	Same as before	Less than before	Same as before	Same as before	Same as before	Same as before	Same as before	Same as before	Well or better
9785	first time	Rural	Male	25-34	Not in relationship	0	Bachelor	Unemployed	Low income	No	No	No	No	Extremely concerned	No	Yes	Very easy	Worse	Not very well controlled	More than before	More than before	More than before	More than before	More than before	Less than before	More than before	More than before	More than before	Less than before	Well or better
9784	first time	Urban	Female	45-54	In relationship	1-3	Masters	Government work	Low income	No	No	No	No	Extremely concerned	No	Yes	Neither easy nor difficult	Worse	Neutral	More than before	Same as before	More than before	Less than before	More than before	Less than before	More than before	More than before	More than before	Same as before	Not well or worse
9791	first time	Rural	Female	25-34	In relationship	1-3	Masters	Government work	Higher middle income	No	No	No	No	Extremely concerned	No	Yes	Difficult	Worse	Somewhat controlled	Same as before	Same as before	Same as before	Same as before	Same as before	Same as before	More than before	More than before	More than before	More than before	Neutral
9820	first time	Urban	Female	35-44	In relationship	1-3	Masters	Government work	Lower Middle income	No	No	No	No	Extremely concerned	No	Yes	Neither easy nor difficult	Worse	Neutral	Same as before			Less than before	More than before	Less than before	More than before	More than before	Same as before	Same as before	Neutral
9795		Urban	Female	25-34	In relationship	0	Bachelor	Non-government work	Lower Middle income	No	No	No	No	Extremely concerned	No	Yes	Neither easy nor difficult	Worse	Not very well controlled	More than before	Same as before	Same as before	Same as before	Same as before	Less than before	More than before	Same as before	More than before	More than before	Well or better
9808	first time	Urban	Female	45-54	In relationship	1-3	Masters	Government work	Higher middle income	No	No	No	No	Extremely concerned	Yes	No	Neither easy nor difficult	Worse	Not very well controlled	Same as before	Same as before	Same as before	Less than before	More than before	Less than before	Same as before	More than before	Same as before	Same as before	Neutral
9807	first time	Urban	Male	55-64	In relationship	1-3	Doctorate/PhD	Government work	Higher middle income	Not sure	Not sure	Not sure	No	Extremely concerned	Yes	Yes	Very difficult	Worse	Somewhat controlled	Less than before	Same as before	More than before	Less than before	Same as before	Less than before	More than before	Less than before	Same as before	Same as before	Neutral
9812	first time	Rural	Female	35-44	Not in relationship	0	Bachelor	Government work	Lower Middle income	No	No	No	No	Extremely concerned	No	Yes	Difficult	About the same	Somewhat controlled	More than before	More than before	More than before	Same as before	Same as before	Less than before	Same as before	More than before	Same as before	Prefer not to say/missing data	Well or better
9816	first time	Rural	Female	65+	In relationship	4+	Secondary or lower	Unemployed	Lower Middle income	No	No	Yes	Yes	Moderately concerned	Yes	No	Neither easy nor difficult	About the same	Neutral	Same as before	Same as before	More than before	Prefer not to say/missing data	Same as before	Prefer not to say/missing data	More than before	More than before	More than before	More than before	Neutral
9823	first time	Urban	Male	35-44	In relationship	0	Masters	Government work	Lower Middle income	No	No	No	No	Extremely concerned	No	Not sure	Easy	About the same	Not very well controlled	Same as before	More than before	Same as before	More than before	Same as before	Same as before	Same as before	Same as before	Same as before	Same as before	Well or better
9827	first time	Urban	Female	35-44	In relationship	1-3	Bachelor	Government work	Lower Middle income	No	No	No	No	Extremely concerned	No	Yes	Easy	About the same	Somewhat controlled	More than before	More than before	More than before	More than before	Same as before	Less than before	More than before	Same as before	More than before	Same as before	Neutral
9836	first time	Rural	Male	25-34	Not in relationship	0	Bachelor	Government work	Higher middle income	Not sure	No	No	No	Moderately concerned	No	Yes	Neither easy nor difficult	About the same	Neutral	Less than before	Same as before	Same as before	Less than before	More than before	More than before	Same as before	Same as before	Less than before	Same as before	Neutral
9832	first time	Urban	Female	25-34	Not in relationship	0	Masters	Non-government work	Low income	No	No	Yes	No	Not at all concerned	Yes	Yes	Very easy	Worse	Somewhat controlled	Less than before	More than before	More than before	More than before	More than before	Prefer not to say/missing data	Less than before	Same as before	More than before	More than before	Not well or worse
9843	first time	Urban	Female	25-34	Not in relationship	1-3	Post-secondary	Government work	Higher middle income	No	No	Yes	Yes	Extremely concerned	No	Yes	Neither easy nor difficult	About the same	Neutral	More than before	More than before	More than before	Same as before	More than before	Same as before	More than before	More than before	Same as before	Less than before	Neutral
9849	first time	Urban	Male	25-34	In relationship	0	Bachelor	Non-government work	Higher middle income	No	No	No	No	Extremely concerned	No	No	Neither easy nor difficult	About the same	Not very well controlled	Prefer not to say/missing data	Same as before	Same as before	Same as before	Same as before	Prefer not to say/missing data	Same as before	Prefer not to say/missing data	Same as before	Same as before	Well or better
9862	first time	Urban	Female	45-54	In relationship	1-3	Masters	Government work	Lower Middle income	No	No	No	No	Extremely concerned	No	Yes	Easy	About the same	Neutral	Less than before	Same as before	Same as before	Same as before	Less than before	Prefer not to say/missing data	Same as before	Same as before	Same as before	Same as before	Neutral
9871	first time	Urban	Male	35-44	In relationship	1-3	Doctorate/PhD	Government work	Lower Middle income	Not sure	Not sure	Not sure	No	Extremely concerned	Yes	Not sure	Difficult	About the same	Somewhat controlled	More than before	More than before	More than before	More than before	Same as before	Same as before	Same as before	Same as before	More than before	More than before	Neutral
9897	first time	Urban	Male	35-44	In relationship	1-3	Masters	Non-government work	Higher middle income	No	No	Yes	No	Extremely concerned	No	Yes	Very difficult	Better	Very well controlled	Same as before	More than before	Same as before	More than before	More than before	Same as before	More than before	More than before	Same as before	Same as before	Well or better
9906	first time	Urban	Male	35-44	Not in relationship	0	Masters	Government work	Lower Middle income	No	No	No	No	Extremely concerned	No	Yes	Very easy	Worse	Not very well controlled	Same as before	Same as before	Same as before	Same as before	More than before	Less than before	More than before	More than before	More than before	More than before	Neutral
9912	first time	Rural	Female	25-34	Not in relationship	0	Bachelor	Non-government work	Lower Middle income	No	No	No	No	Extremely concerned	No	Yes	Very easy	Worse	Not very well controlled	More than before	More than before	More than before	Less than before	More than before	Less than before	More than before	Same as before	More than before	More than before	Not well or worse
9910	first time	Urban	Male	25-34	In relationship	0	Masters	Non-government work	Lower Middle income	No	No	No	No	Moderately concerned	No	Yes	Very easy	About the same	Not well controlled at all	Same as before	Same as before	Same as before	More than before	More than before	Same as before	Same as before	Same as before	More than before	More than before	Neutral
9918	first time		Female	25-34	Not in relationship	0	Bachelor	Government work	Low income	No	No	No	No	Somewhat concerned	No	Not sure	Difficult	About the same	Somewhat controlled	More than before	Same as before	Same as before	Same as before	Same as before	Less than before	More than before	Same as before	More than before	More than before	Neutral
9919	first time	Urban	Female	25-34	Not in relationship	0	Bachelor	Unemployed	Low income	No	No	No	No	Somewhat concerned	No	Yes	Very easy	About the same	Somewhat controlled	More than before	More than before	More than before	More than before	More than before	More than before	More than before	More than before	More than before	More than before	Neutral
9931	first time	Urban	Male	45-54	In relationship	1-3	Masters	Government work	Higher middle income	No	No	No	No	Slightly concerned	No	Yes	Neither easy nor difficult	About the same	Somewhat controlled	Less than before	Less than before	Less than before	Less than before	Less than before	Less than before	Less than before	Same as before	Same as before	Same as before	Well or better
9928	first time	Urban	Male	25-34	In relationship	0	Masters	Government work	Lower Middle income	No	No	No	No	Extremely concerned	No	Yes	Easy	About the same	Somewhat controlled	More than before	More than before	Less than before	More than before	More than before	More than before	Same as before	More than before	More than before	More than before	Neutral
9932	first time	Urban	Male	35-44	Not in relationship	0	Doctorate/PhD	Government work	Lower Middle income	No	No	No	No	Extremely concerned	Yes	Yes	Difficult	About the same	Not very well controlled	Less than before	Less than before	Less than before	Less than before	Same as before	Same as before	Same as before	Same as before	Same as before	Same as before	Neutral
9933	first time	Urban	Male	45-54	In relationship	4+	Masters	Government work	Lower Middle income	No	No	No	No	Extremely concerned	No	Yes	Neither easy nor difficult	Worse	Not very well controlled	Less than before	Less than before	Less than before	Less than before	Same as before	Less than before	More than before	More than before	Same as before	Same as before	Neutral
9934	first time	Urban	Female	25-34	In relationship	1-3	Bachelor	Government work	Higher middle income	No	No	No	No	Extremely concerned	No	Yes	Very easy	Better	Not very well controlled	Less than before	Less than before	Less than before	Same as before	More than before	More than before	More than before	More than before	More than before	Same as before	Well or better
9938	first time	Urban	Male	35-44	In relationship	1-3	Post-secondary	Non-government work	Lower Middle income	Not sure	Not sure	Not sure	No	Extremely concerned	No	Yes	Very difficult	About the same	Somewhat controlled	Less than before	Less than before	Less than before	Less than before	Less than before	Less than before	Less than before	Less than before	Less than before	Less than before	Well or better
9941	first time	Urban	Male	25-34	In relationship	0	Masters	Government work	Lower Middle income	No	No	No	No	Moderately concerned	No	Not sure	Neither easy nor difficult	About the same	Neutral	Same as before	Same as before	Same as before	Same as before	Same as before	Same as before	Same as before	Same as before	Same as before	Same as before	Neutral
9946	first time	Rural	Male	25-34	Not in relationship	0	Bachelor	Government work	Lower Middle income	No	No	No	No	Extremely concerned	No	Yes	Neither easy nor difficult	About the same	Neutral	More than before	More than before	More than before	More than before	Prefer not to say/missing data	Less than before	More than before	Prefer not to say/missing data	More than before	Same as before	Well or better
9983	first time	Rural	Female	35-44	In relationship	1-3	Masters	Government work	Lower Middle income	No	No	No	No	Extremely concerned	No	Yes	Very difficult	Worse	Somewhat controlled	Less than before	Less than before	Less than before	Prefer not to say/missing data	Less than before	Prefer not to say/missing data	Less than before	Less than before	Less than before	Less than before	Neutral
9955	first time	Urban	Male	55-64	In relationship	4+	Masters	Government work	Higher middle income	No	No	No	No	Moderately concerned	No	Yes	Difficult	About the same	Not very well controlled	More than before	More than before	More than before	More than before	Same as before	Less than before	More than before	More than before	More than before	Same as before	Neutral
9984	first time	Rural	Female	25-34	In relationship	1-3	Masters	Non-government work	Higher middle income	Yes	No	No	No	Extremely concerned	No	Yes	Very easy	Better	Somewhat controlled	More than before	More than before	More than before	Same as before	Same as before	Same as before	More than before	More than before	Same as before	Same as before	Well or better
9996	first time	Rural	Male	18-24	In relationship	0	Secondary or lower	Non-government work	Lower Middle income	No	No	Not sure	No	Extremely concerned	No	Yes	Difficult	About the same	Neutral	Less than before	Less than before	Less than before	More than before	Same as before	Same as before	More than before	Same as before	Same as before	Same as before	Well or better
10012	first time	Rural	Female	25-34	Not in relationship	0	Post-secondary	Non-government work	Lower Middle income	No	No	No	No	Somewhat concerned	No	Yes	Very difficult	Much worse	Not very well controlled	More than before	More than before	More than before	Same as before	Same as before	Same as before	Same as before	Same as before	Same as before	Same as before	Neutral
10016	first time	Urban	Female	25-34	Not in relationship	0	Bachelor	Government work	Low income	No	No	No	No	Extremely concerned	No	Yes	Neither easy nor difficult	About the same	Neutral	Same as before	Same as before	Same as before	Same as before	Prefer not to say/missing data	Prefer not to say/missing data	Same as before	Same as before	Same as before	Same as before	Well or better
10053	first time	Urban	Female	18-24	In relationship	0	Bachelor	Non-government work	Lower Middle income	No	No	No	No	Somewhat concerned	Yes	No	Neither easy nor difficult	About the same	Not very well controlled	Same as before	More than before	More than before	More than before	Same as before	Same as before	Same as before	Same as before	Same as before	Same as before	Neutral
10109	first time	Urban	Male	25-34	Not in relationship	0	Masters	Government work	Higher middle income	No	No	No	No	Extremely concerned	Yes	Yes	Easy	Worse	Not very well controlled	More than before	More than before	More than before	Same as before	More than before	More than before	More than before	Same as before	More than before	Same as before	Well or better
10156	first time	Urban	Male	45-54	In relationship	1-3	Masters	Government work	Higher middle income	No	No	No	No	Extremely concerned	No	Yes	Very easy	About the same	Somewhat controlled	Less than before	Same as before	Less than before	Same as before	Same as before	Same as before	Same as before	Same as before	Same as before	Same as before	Neutral
10167	first time	Urban	Male	25-34	Not in relationship	0	Masters	Government work	Lower Middle income	No	No	No	No	Extremely concerned	No	Yes	Very easy	About the same	Somewhat controlled	Prefer not to say/missing data	More than before	Same as before	Same as before	Same as before	Same as before	More than before	Prefer not to say/missing data	More than before	More than before	Neutral
10176	first time	Urban	Female	35-44	In relationship	0	Bachelor	Government work	Lower Middle income	No	No	No	No	Extremely concerned	No	Yes	Very easy	About the same	Neutral	More than before	More than before	Same as before	Same as before	More than before	Same as before	More than before	Same as before	More than before	Same as before	Neutral
10179	first time	Urban	Female	45-54	In relationship	0	Bachelor	Government work	Lower Middle income	No	No	Yes	No	Extremely concerned	Yes	Yes	Neither easy nor difficult	About the same	Not very well controlled	Same as before	More than before	More than before	Same as before	Same as before	Less than before	Same as before	More than before	More than before	Same as before	Neutral
10205	first time	Urban	Male	25-34	In relationship	1-3	Bachelor	Government work	Lower Middle income	Not sure	No	No	No	Extremely concerned	No	Yes	Very difficult	About the same	Not very well controlled	Same as before	More than before	Same as before	Same as before	Same as before	Same as before	Same as before	Same as before	Less than before	Less than before	Well or better
10228	first time	Urban	Male	35-44	In relationship	4+	Post-secondary	Non-government work	Lower Middle income	No	No	Yes	No	Moderately concerned	Yes	Yes	Difficult	Worse	Somewhat controlled	Same as before	Same as before	Same as before	Same as before	More than before	More than before	More than before	More than before	Less than before	Less than before	Neutral
10232	first time	Urban	Male	25-34	Not in relationship	0	Masters	Government work	Lower Middle income	No	No	No	No	Extremely concerned	Not sure	Yes	Easy	Worse	Somewhat controlled	Prefer not to say/missing data	Same as before	Same as before	Prefer not to say/missing data	Same as before	Less than before	Same as before	Same as before	Same as before	Same as before	Neutral
10266	first time	Urban	Female	25-34	Not in relationship	0	Bachelor	Government work	Lower Middle income	No	No	No	No	Moderately concerned	No	Yes	Difficult	About the same	Neutral	Less than before	More than before	More than before	Same as before	Same as before	Same as before	More than before	More than before	Same as before	Same as before	Neutral
10285	first time	Urban	Male	35-44	Not in relationship	0	Bachelor	Government work	Higher middle income	No	No	No	No	Extremely concerned	No	Yes	Very difficult	About the same	Somewhat controlled	Less than before	Same as before	Same as before	Less than before	Prefer not to say/missing data	Same as before	Same as before	Same as before	Same as before	Same as before	Neutral
10302	first time		Male	18-24	Not in relationship	0	Post-secondary	Unemployed	Low income	No	No	No	No	Extremely concerned	No	Not sure	Neither easy nor difficult	Better	Very well controlled	More than before	More than before	More than before	Less than before	Less than before	Less than before	Same as before	Same as before	More than before	More than before	Well or better
10348	first time	Urban	Female	35-44	In relationship	1-3	Bachelor	Government work	Lower Middle income	No	No	No	No	Extremely concerned	Not sure	Yes	Very difficult	About the same	Not very well controlled	More than before	More than before	More than before	Same as before	More than before	Same as before	More than before	More than before	More than before	More than before	Well or better
10379	first time	Urban	Female	25-34	Not in relationship	1-3	Bachelor	Government work	Lower Middle income	No	No	No	No	Extremely concerned	No	Yes	Difficult	About the same	Neutral	Same as before	More than before	More than before	More than before	More than before	Less than before	More than before	More than before	Same as before	Same as before	Not well or worse
10378	first time	Urban	Female	35-44	In relationship	1-3	Bachelor	Government work	Lower Middle income	No	No	No	No	Extremely concerned	Not sure	Yes	Very difficult	Much worse	Neutral	Same as before	Same as before	Same as before	Prefer not to say/missing data	Same as before	Same as before	Same as before	Same as before	Same as before	Same as before	Neutral
10381	first time	Urban	Male	25-34	Not in relationship	0	Masters	Unemployed	Lower Middle income	No	No	No	No	Somewhat concerned	No	No	Easy	About the same	Somewhat controlled	Same as before	Same as before	Same as before	Same as before	Same as before	More than before	More than before	Same as before	More than before	More than before	Well or better
10423	first time	Urban	Male	25-34	Not in relationship	0	Post-secondary	Unemployed	Low income	No	No	No	No	Moderately concerned	No	Yes	Very difficult	Much worse	Neutral	Same as before	Same as before	Same as before	Same as before	Same as before	Same as before	Same as before	Same as before	Same as before	Same as before	Neutral
10472	first time	Urban	Female	25-34	In relationship	1-3	Masters	Unemployed	Low income	No	No	No	No	Extremely concerned	Yes	Yes	Neither easy nor difficult	Worse	Somewhat controlled	Same as before	More than before	More than before	More than before	Same as before	Same as before	Same as before	Same as before	Same as before	Same as before	Not well or worse
10567	first time	Urban	Female	45-54	Not in relationship	1-3	Post-secondary	Non-government work	Lower Middle income	No	No	No	No	Extremely concerned	No	Yes	Very easy	About the same	Very well controlled	More than before	Same as before	Same as before	Same as before	Same as before	Less than before	Same as before	More than before	Same as before	Same as before	Not well or worse
10571	first time	Urban	Male	35-44	In relationship	1-3	Secondary or lower		Lower Middle income	No	No	No	No	Extremely concerned	No	Yes	Difficult	Worse	Somewhat controlled	Less than before	Less than before	Less than before	Less than before	Less than before	More than before	More than before	More than before	Less than before	More than before	Neutral
10594	first time	Urban	Male	35-44	In relationship	1-3	Masters	Non-government work	Higher middle income	Not sure	Yes	Yes	No	Moderately concerned	No	Yes	Difficult	About the same	Somewhat controlled	More than before	More than before	More than before	More than before	More than before	Same as before	Same as before	Same as before	More than before	Same as before	Neutral
10614	first time	Urban	Male	25-34	Not in relationship	0	Masters	Government work	Lower Middle income	No	No	No	No	Extremely concerned	No	No	Neither easy nor difficult	Worse	Somewhat controlled	More than before	More than before	More than before	Same as before	Same as before	Same as before	More than before	Prefer not to say/missing data	More than before	More than before	Well or better
10617	first time	Urban	Female	55-64	Not in relationship	1-3	Masters	Non-government work	Higher middle income	No	No	No	No	Extremely concerned	Yes	Yes	Difficult	Worse	Not well controlled at all	More than before	More than before	More than before	More than before	Less than before	More than before	Less than before	More than before	More than before	Less than before	Neutral
10646	first time	Urban	Male	25-34	Not in relationship	0	Masters	Non-government work	Low income	No	No	Yes	No	Extremely concerned	No	Yes	Very easy	About the same	Not very well controlled	More than before	More than before	More than before	More than before	More than before	More than before	More than before	Same as before	Same as before	Same as before	Well or better
10636	first time	Urban	Male	35-44	In relationship	1-3	Masters	Government work	Lower Middle income	No	No	No	No	Extremely concerned	No	Yes	Difficult	Much worse	Somewhat controlled	More than before	More than before	Same as before	More than before	More than before	Less than before	Less than before	Same as before	More than before	More than before	Not well or worse
10640	first time	Urban	Female	25-34	Not in relationship	0	Bachelor	Government work	Lower Middle income	No	No	No	No	Extremely concerned	No	Yes	Very easy	Worse	Somewhat controlled	Less than before	More than before	More than before	Less than before	More than before	More than before	More than before	More than before	More than before	More than before	Well or better
10642	first time	Urban	Female	65+	In relationship	1-3	Post-secondary	Non-government work	Lower Middle income	No	No	Yes	No	Somewhat concerned	Yes	No	Easy	Worse	Not very well controlled	Same as before	Same as before	More than before	Less than before	Same as before	Same as before	Same as before	More than before	Less than before	Less than before	Neutral
10639	first time	Urban	Male	35-44	Not in relationship	0	Doctorate/PhD	Government work	Lower Middle income	No	No	No	No	Slightly concerned	No	No	Very easy	About the same	Neutral	Same as before	Same as before	Same as before	Same as before	Same as before	Same as before	Same as before	Same as before	Same as before	Same as before	Well or better
10641	first time	Urban	Female	35-44	In relationship	4+	Masters	Government work	High income	No	No	No	No	Extremely concerned	No	Yes	Very difficult	Much better	Very well controlled	Less than before	More than before	More than before	More than before	Less than before	More than before	Same as before	Same as before	More than before	More than before	Well or better
10645	first time	Urban	Male	35-44	In relationship	1-3	Doctorate/PhD	Government work	Lower Middle income	No	No	No	No	Extremely concerned	Yes	Yes	Difficult	Worse	Neutral	Less than before	Same as before	Same as before	More than before	More than before	Same as before	Same as before	Less than before	More than before	Same as before	Well or better
10650	first time	Urban	Female	35-44	In relationship	1-3	Doctorate/PhD	Government work	Higher middle income	No	No	No	No	Extremely concerned	No	No	Easy	About the same	Not very well controlled	Same as before	More than before	Same as before	Less than before	More than before	Less than before	More than before	More than before	More than before	More than before	Well or better
10654	first time	Rural	Female	25-34	Not in relationship	0	Post-secondary	Government work	Higher middle income	Not sure	No	Yes	Not sure	Extremely concerned	No	Yes	Neither easy nor difficult	About the same	Neutral	Same as before	Same as before	Same as before	Same as before	Same as before	Less than before	Same as before	Same as before	Same as before	Same as before	Neutral
10656	first time	Urban	Male	45-54	In relationship	1-3	Masters	Government work	Higher middle income	No	No	No	No	Extremely concerned	No	No	Neither easy nor difficult	Worse	Neutral	Less than before	More than before	More than before	Same as before	Same as before	Less than before	More than before	Prefer not to say/missing data	Same as before	Same as before	Well or better
10659	first time	Urban	Female	35-44	In relationship	4+	Doctorate/PhD	Government work	Lower Middle income	No		No	No	Extremely concerned	Yes	Yes	Easy	Worse	Somewhat controlled	Same as before	Less than before	More than before	More than before	Same as before	Same as before	Same as before	Same as before	More than before	Same as before	Well or better
10660	first time	Urban	Male	25-34	Not in relationship	0	Bachelor	Non-government work	High income	No	No	No	No	Moderately concerned	No	Not sure	Easy	Better	Very well controlled	Same as before	Less than before	Less than before	Less than before	Less than before	More than before	Same as before	More than before	Less than before	Less than before	Well or better
10661	first time	Rural	Female	35-44	In relationship	1-3	Post-secondary	Government work	Lower Middle income	No	No	No	No	Slightly concerned	No	Yes	Easy	About the same	Not very well controlled	Same as before	Same as before	Same as before	Same as before	Same as before	Same as before	Same as before	Same as before	Same as before	Same as before	Well or better
10663	first time	Urban	Female	25-34	In relationship	1-3	Bachelor	Government work	Lower Middle income	No	No	Yes	Yes	Extremely concerned	No	Yes	Neither easy nor difficult	About the same	Very well controlled	Same as before	Less than before	Same as before	Less than before	More than before	Less than before	More than before	Same as before	Less than before	Less than before	Well or better
10665	first time	Urban	Male	35-44	In relationship	1-3	Doctorate/PhD	Government work		No	No	No	Not sure	Extremely concerned	No	Yes	Neither easy nor difficult	About the same	Neutral	Same as before	More than before	More than before	Same as before	Same as before	Same as before	Same as before	More than before	More than before	Less than before	Well or better
10694	first time	Urban	Male	18-24	Not in relationship	0	Post-secondary	Unemployed	Low income	No	No	No	No	Extremely concerned	Not sure	Yes	Very easy	About the same	Very well controlled	More than before	More than before	More than before	Prefer not to say/missing data	Same as before	Same as before	Same as before	Same as before	Same as before	Same as before	Neutral
10702	first time	Urban	Male	35-44	In relationship	1-3	Doctorate/PhD	Government work	Higher middle income	No	No	No		Extremely concerned	No	Yes	Easy	Better	Somewhat controlled	Same as before	Same as before	Same as before	More than before	Same as before	Same as before	More than before	Same as before	Same as before	Same as before	Well or better
10730	first time	Urban	Male	35-44	In relationship	1-3	Doctorate/PhD	Government work	Higher middle income	No	No	No		Extremely concerned	Not sure	Yes	Easy	About the same	Somewhat controlled	Same as before	Same as before	Same as before	Same as before	Same as before	Same as before	Same as before	Same as before	More than before	More than before	Well or better
10733	first time	Urban	Male	35-44	In relationship	4+	Masters	Non-government work	Lower Middle income	No	No	No	No	Extremely concerned	Not sure	Yes	Easy	About the same	Not very well controlled	More than before	More than before	More than before	More than before	More than before	Same as before	More than before	More than before	Same as before	Same as before	Well or better
10735	first time	Urban	Male	45-54	In relationship	1-3	Doctorate/PhD	Government work	Higher middle income	No	No	No	No	Extremely concerned	No	Yes	Easy	Worse	Somewhat controlled	More than before	More than before	More than before	More than before	More than before	More than before	More than before	More than before	More than before	More than before	Well or better
10822	first time	Rural	Female	35-44	Not in relationship	1-3	Post-secondary	Government work	Low income	No	No	No	No	Extremely concerned	Not sure	Yes	Neither easy nor difficult	Worse	Neutral	Less than before	More than before	More than before	Prefer not to say/missing data	More than before	Prefer not to say/missing data	More than before	Prefer not to say/missing data	More than before	More than before	Neutral
10837	first time	Rural	Male	45-54	In relationship	4+	Masters	Government work	Higher middle income	No	No	No	No	Extremely concerned	No	Yes	Very difficult	About the same	Somewhat controlled	More than before	Less than before	More than before	Same as before	Same as before	Same as before	More than before	Same as before	Same as before	Less than before	Well or better
10838	first time	Rural	Male	25-34	In relationship	1-3	Post-secondary	Government work	Low income	Not sure	Not sure	Yes	Yes	Moderately concerned	Not sure	Yes	Difficult	About the same	Neutral	Less than before	Prefer not to say/missing data	Prefer not to say/missing data	Same as before	Prefer not to say/missing data	Less than before	More than before	Less than before	Same as before	Same as before	Neutral
10855	first time		Male	25-34	Not in relationship	0	Masters	Unemployed	Lower Middle income	No	No	No	Not sure	Extremely concerned	No	Yes	Neither easy nor difficult	Worse	Somewhat controlled	More than before	More than before	More than before	More than before	More than before	Less than before	More than before	More than before	More than before	More than before	Neutral
10860	first time	Urban	Female	55-64	In relationship	1-3	Doctorate/PhD	Government work	Lower Middle income	No	No	No	No	Extremely concerned	Yes	Yes	Neither easy nor difficult	Worse	Not well controlled at all	Same as before	More than before	Same as before	More than before	More than before	Same as before	Same as before	Prefer not to say/missing data	Same as before	Less than before	Neutral
10899	first time	Rural	Female	55-64	In relationship	1-3	Doctorate/PhD	Government work	Low income	No	No	No	No	Not at all concerned	No	No	Difficult	Better	Very well controlled	Less than before	More than before	More than before	Less than before	Same as before	Less than before	Less than before	Same as before	Same as before	Same as before	Well or better
10896	first time	Urban	Female	45-54	Not in relationship	1-3	Secondary or lower	Government work	Low income	No	No	No	No	Slightly concerned	No	Yes	Neither easy nor difficult	Worse	Somewhat controlled	More than before	More than before	More than before	Prefer not to say/missing data	More than before	Less than before	More than before	More than before	More than before	More than before	Neutral
10897	first time	Urban	Male	35-44	In relationship	0	Masters	Non-government work	Lower Middle income	Yes	No	No	No	Moderately concerned	No	Yes	Difficult	Worse	Neutral	More than before	More than before	More than before	More than before	More than before	Less than before	More than before	More than before	Less than before	Less than before	Not well or worse
10900	first time	Urban	Male	55-64	In relationship	1-3	Masters	Government work	Higher middle income	No	No	No	No	Extremely concerned	Yes	No	Very difficult	Much worse	Not very well controlled	Less than before	More than before	Same as before	More than before	More than before	Less than before	More than before	More than before	Less than before	Less than before	Not well or worse
10901	first time	Rural	Female	18-24	Not in relationship	0	Secondary or lower	Unemployed	Lower Middle income	No	No	No	No	Extremely concerned	No	Yes	Difficult	Better	Neutral	More than before	More than before	More than before	Less than before	Same as before	Less than before	More than before	Same as before	More than before	More than before	Well or better
10902	first time	Urban	Female	45-54	In relationship	4+	Masters	Government work	Lower Middle income	No	No	Yes	No	Extremely concerned	No	Yes	Easy	About the same	Somewhat controlled	Same as before	Same as before	Same as before	Same as before	Same as before	Less than before	Same as before	Same as before	Same as before	Same as before	Neutral
10913	first time	Urban	Female	45-54	Not in relationship	1-3	Masters	Government work	Higher middle income	Not sure	No	Yes	No	Extremely concerned	Yes	Yes	Easy	About the same	Somewhat controlled	More than before	More than before	More than before	More than before	More than before	More than before	More than before	More than before	Same as before	Same as before	Not well or worse
10927	first time	Urban	Male	25-34	Not in relationship	0	Bachelor	Government work	Lower Middle income	Yes	Yes	Yes	No	Moderately concerned	Yes	No	Neither easy nor difficult	Better	Not very well controlled	Same as before	Same as before	Same as before	Same as before	Less than before	More than before	Same as before	Same as before	More than before	Same as before	Well or better
10948	first time	Urban	Female	35-44	In relationship	1-3	Masters	Government work	Lower Middle income	No	No	No	No	Somewhat concerned	No	No	Neither easy nor difficult	About the same	Somewhat controlled	More than before	More than before	More than before	More than before	More than before	More than before	More than before	More than before	More than before	More than before	Neutral
10954	first time	Urban	Male	45-54	In relationship	1-3	Doctorate/PhD	Government work	Higher middle income	No	No	No	No	Extremely concerned	No	No	Neither easy nor difficult	About the same	Not very well controlled	Same as before	Same as before	Same as before	Same as before	Same as before	Same as before	Same as before	Same as before	Same as before	Same as before	Well or better
10970	first time	Urban	Female	18-24	Not in relationship	0	Bachelor	Unemployed	Low income	No	No	Yes	No	Somewhat concerned	No	No	Neither easy nor difficult	Worse	Somewhat controlled	More than before	More than before	Prefer not to say/missing data	More than before	More than before	Less than before	More than before	Same as before	More than before	More than before	Well or better
10985	first time	Urban	Male	18-24	Not in relationship	0	Bachelor	Unemployed	Low income	No	Yes	Yes	No	Moderately concerned	No	No	Difficult	Worse	Somewhat controlled	More than before	More than before	More than before	Less than before	More than before	Less than before	More than before	Same as before	More than before	More than before	Neutral
10987	first time	Rural	Male	18-24	Not in relationship	0	Post-secondary	Non-government work	Low income	No	No	No	No	Slightly concerned	Not sure	Yes	Easy	Much worse	Neutral	More than before	More than before	Less than before	More than before	Same as before	More than before	More than before	More than before	More than before	More than before	Not well or worse
10989	first time	Urban	Female	18-24	Not in relationship	0	Bachelor	Unemployed	Low income	No	No	Not sure	No	Somewhat concerned	No	Yes	Neither easy nor difficult	Worse	Somewhat controlled	More than before	More than before	Same as before	More than before	More than before	More than before	More than before	More than before	More than before	More than before	Well or better
10990	first time	Rural	Male	65+	In relationship	4+	Secondary or lower	Unemployed	Lower Middle income	No	No	No	No	Somewhat concerned	Yes	No	Very easy	Worse	Neutral	Same as before	Same as before	Prefer not to say/missing data	Same as before	Same as before	Same as before	More than before	More than before	More than before	More than before	Well or better
10993	first time	Urban	Female	45-54	In relationship	1-3	Doctorate/PhD	Government work	Lower Middle income	No	No	No	No	Extremely concerned	No	No	Difficult	About the same	Neutral	Less than before	More than before	More than before	More than before	More than before	Less than before	Same as before	Less than before	More than before	More than before	Well or better
10994	first time	Urban	Female	45-54	In relationship	1-3	Doctorate/PhD	Government work	Lower Middle income	No	No	No	No	Extremely concerned	No	Yes	Very easy	About the same	Somewhat controlled	More than before	More than before	More than before	More than before	Same as before	Same as before	More than before	Same as before	Same as before	Same as before	Well or better
10998	first time	Urban	Female	35-44	In relationship	1-3	Doctorate/PhD	Government work	Lower Middle income	No	No	No	No	Extremely concerned	No	Yes	Neither easy nor difficult	About the same	Not very well controlled	Same as before	More than before	More than before	More than before	More than before	Same as before	More than before	More than before	Less than before	Same as before	Well or better
10999	first time	Urban	Male	25-34	In relationship	1-3	Post-secondary	Government work	Lower Middle income	No	No	Not sure	No	Slightly concerned	Not sure	Yes	Neither easy nor difficult	Worse	Not very well controlled	More than before	Same as before	Same as before	Same as before	More than before	More than before	More than before	More than before	More than before	More than before	Neutral
11001	first time	Urban	Female	25-34	In relationship	1-3	Doctorate/PhD	Government work	Lower Middle income	Not sure	Not sure	Not sure	No	Extremely concerned	No	No	Easy	Better	Somewhat controlled	More than before	More than before	More than before	More than before	More than before	Less than before	Same as before	More than before	More than before	More than before	Well or better
11041	first time	Urban	Female	45-54	In relationship	1-3	Doctorate/PhD	Government work	Higher middle income	No	No	No	Not sure	Extremely concerned	No	Yes	Neither easy nor difficult	About the same	Somewhat controlled	Same as before	Prefer not to say/missing data	Prefer not to say/missing data	Less than before	Less than before	Same as before	Less than before	Less than before	Less than before	Same as before	Well or better
11106	first time	Urban	Female	55-64	In relationship	1-3	Doctorate/PhD	Government work	Higher middle income	Yes	No	No	No	Moderately concerned	Yes	Yes	Neither easy nor difficult	Worse	Not very well controlled	Same as before	Same as before	Same as before	More than before	More than before	Less than before	More than before	Same as before	Less than before	Less than before	Neutral
11104	first time	Urban	Female	45-54	In relationship	1-3	Masters	Non-government work	Higher middle income	No	No	No	No	Extremely concerned	No	Yes	Difficult	About the same	Not very well controlled	Same as before	Same as before	Same as before	Less than before	Same as before	Less than before	Same as before	More than before	Same as before	Same as before	Well or better
11123	first time	Urban	Male	35-44	In relationship	1-3	Doctorate/PhD	Government work	High income	No	No	No	No	Extremely concerned	No	Yes	Very easy	About the same	Somewhat controlled	Less than before	Less than before	Less than before	Same as before	Same as before	Same as before	Same as before	Same as before	Same as before	Same as before	Well or better
11261	first time	Urban	Male	35-44	In relationship	1-3	Masters	Government work	Higher middle income	No	No	Yes	No	Extremely concerned	No	Not sure	Neither easy nor difficult	About the same	Somewhat controlled	Same as before	Same as before	Same as before	More than before	Same as before	Same as before	More than before	Same as before	More than before	Same as before	Neutral
11280	first time	Rural	Male	25-34	Not in relationship	1-3	Bachelor	Non-government work	Low income	No	No	No	No	Extremely concerned	No	Yes	Easy	Worse	Not very well controlled	Same as before	Same as before	Same as before	Same as before	More than before	Same as before	Same as before	Same as before	Same as before	Same as before	Well or better
11364	first time	Rural	Female	35-44	Not in relationship	4+	Masters	Government work	Low income	No	No	No	No	Moderately concerned	No	Yes	Difficult	Worse	Somewhat controlled	Same as before	Same as before	Same as before	More than before	Same as before	Same as before	Less than before	More than before	Same as before	Less than before	Not well or worse
11457	first time	Rural	Male	45-54	In relationship	4+	Secondary or lower	Unemployed	Lower Middle income	No	No	No	No	Extremely concerned	Yes	Yes	Neither easy nor difficult	About the same	Neutral	Same as before	Same as before	Less than before	Same as before	Less than before	Same as before	Same as before	Same as before	Same as before	Same as before	Well or better
11489	first time	Urban	Male	45-54	In relationship	1-3	Bachelor	Non-government work	Lower Middle income	No	No	No	No	Extremely concerned	No	Not sure	Neither easy nor difficult	Worse	Neutral	Less than before	Less than before	Same as before	More than before	Less than before	Less than before	Less than before	Prefer not to say/missing data	Less than before	Less than before	Well or better
11510	first time	Urban	Female	35-44	In relationship	1-3	Masters	Government work	Higher middle income	No	No	No	No	Extremely concerned	No	Yes	Easy	Better	Very well controlled	Prefer not to say/missing data	Same as before	Less than before	Same as before	Same as before	Same as before	Same as before	More than before	Same as before	More than before	Well or better
11949	first time	Urban	Male	35-44	In relationship	1-3	Masters	Government work	Lower Middle income	No	No	No	No	Extremely concerned	No	Yes	Easy	About the same	Somewhat controlled	Less than before	Same as before	Same as before		Same as before	Less than before	More than before	Same as before	Same as before	Same as before	Well or better
11969	first time	Urban	Male	55-64	Not in relationship	4+	Doctorate/PhD	Non-government work	Lower Middle income	No	No	No	No	Moderately concerned	Yes	Yes	Neither easy nor difficult	About the same	Somewhat controlled	Same as before	More than before	Same as before	More than before	Same as before	Same as before	More than before	Same as before	More than before	Same as before	Well or better
11975	first time	Rural	Male	25-34	Not in relationship	0	Masters	Government work	Higher middle income	No	No	No	No	Moderately concerned	No	Yes	Neither easy nor difficult	Much better	Very well controlled	More than before	More than before	More than before	Prefer not to say/missing data	Prefer not to say/missing data	Prefer not to say/missing data	Prefer not to say/missing data	Prefer not to say/missing data	Prefer not to say/missing data	Prefer not to say/missing data	Well or better
12000	first time	Rural	Female	25-34	In relationship	1-3	Post-secondary	Government work	Low income	No	No	No	No	Extremely concerned	No	Yes	Easy	Much worse	Not very well controlled	Same as before	Same as before	Same as before	Same as before	Same as before	Same as before	Same as before	Same as before	Same as before	Same as before	Well or better
12010	first time	Urban	Female	55-64	In relationship	1-3	Masters	Government work	Lower Middle income	No	No	No	No	Extremely concerned	Not sure	Yes	Easy	About the same	Somewhat controlled	Same as before	Less than before	Same as before	Less than before	More than before	Less than before	More than before	More than before	Same as before	Same as before	Neutral
12018	first time	Urban	Female	35-44	In relationship	1-3	Doctorate/PhD	Government work	Higher middle income	No	No	No	No	Extremely concerned	No	No	Difficult	Better	Somewhat controlled	More than before	More than before	More than before	More than before	More than before	Less than before	More than before	Same as before	More than before	More than before	Well or better

## Sheet: Dictionary
Variable	Label
snumber	Serial number
participate	Participation
residence	Residence
sex	Sex
age_range	Age range
relStatus	Relationship status
noChild	Children No
education	Education
employment	Employment
economicCat	Economic category
covidInfection	COVID-19 virus infection
noHHInfected	Household member infected
somoneInfected	Someone close infected
someoneDied	someone close died from the COVID-19
concernHealth	Concerned about own/family health
preexistCondition	Pre-existing condition
concernSupportFamily	Concerned about supporting your family financially
difficutSwitchMedia	Difficult to switch off from media reporting on COVID-19
betterWorseLife	Better or worse life
countryControl	Country Control
watchingTv	Watching tv
timeInternet	time on internet
socialMediaTime	Social media time
workingHome	workig for income from home
householdChore	household chore
doingSports	doing sports
talkingPhone	talking on phone
praying	Praying
resting	Resting/relaxing
sleeping	Sleeping
copingWell	Copingwell
